# Supplementary material for: TAMC: A deep-learning approach to predict motif-centric transcriptional factor binding activity based on ATAC-seq profile
Source: PLoS Comput Biol. 2022 Sep 12;18(9):e1009921. doi: 10.1371/journal.pcbi.1009921 (PMC9499209; doi:10.1371/journal.pcbi.1009921)
Supplement: S1 Table — (XLSX) [file pcbi.1009921.s007.xlsx]

## Sheet: Sheet1
Cell line	Database	Data accession number	Total aligned reads number
			(high-quality & non-mitochondrial)
Cell line	Database	Data accession number	Total aligned reads number (high-quality & non-mitochondrial)
GM12878	ENCODE	ENCSR637XSC (rep 1 & 2)	155940597
HepG2	ENCODE	ENCSR291GJU (rep 1 & 2)	152034393
K562	ENCODE	ENCSR868FGK	531852489
2-cell embryo	GEO	GSE101571	53421840
8-cell embryo	GEO	GSE101571	42784066
