# Supplementary material for: TAMC: A deep-learning approach to predict motif-centric transcriptional factor binding activity based on ATAC-seq profile
Source: PLoS Comput Biol. 2022 Sep 12;18(9):e1009921. doi: 10.1371/journal.pcbi.1009921 (PMC9499209; doi:10.1371/journal.pcbi.1009921)
Supplement: S2 Table — (XLSX) [file pcbi.1009921.s008.xlsx]

## Sheet: Sheet1
TF	Motif	ENCODE data accession number
	(JASPAR 2020)	GM12878	HepG2	K562
ATF2	MA1632.1	ENCSR000BQK	ENCSR047BUZ	ENCSR869IUD
ATF3	MA0605.2	ENCSR000BJY	ENCSR000BKE	ENCSR028UIU
ATF7	MA0834.1	ENCSR014YCR	ENCSR545FXC	ENCSR972ZBV
BHLHE40	MA0464.2	ENCSR000DZJ	ENCSR000EDT	ENCSR000EGV
CEBPB	MA0466.2	ENCSR000BRX	ENCSR000EEE	ENCSR000EHE
CREB1	MA0018.3	ENCSR000BUF	ENCSR000BVL	ENCSR000BSO
CREM	MA0609.2	ENCSR839XZU	ENCSR903ELW	ENCSR077DKV
CTCF	MA0139.1	ENCSR000DZN	ENCSR000BIE	ENCSR000EGM
E2F4	MA0470.2	ENCSR000DYY	ENCSR924LSO	ENCSR000EWL
EGR1	MA0162.4	ENCSR000BMQ	ENCSR026GSW	ENCSR024CNP
ELF1	MA0473.3	ENCSR000BMB	ENCSR000BMZ	ENCSR502OEK
ELK1	MA0028.2	ENCSR000DZB	ENCSR717QSS	ENCSR000EFU
ESRRA	MA0592.3	ENCSR000DYQ	ENCSR267NVP	ENCSR486IFJ
ETS1	MA0098.3	ENCSR000BKA	ENCSR672BSA	ENCSR000BKQ
ETV6	MA0645.1	ENCSR626VUC	ENCSR925TWM	ENCSR000FCE
FOXK2	MA1103.2	ENCSR861JUQ	ENCSR171FUX	ENCSR302AWT
GABPA	MA0062.3	ENCSR331HPA	ENCSR000BJK	ENCSR290MUH
IKZF1	MA1508.1	ENCSR441VHN	ENCSR278JQG	ENCSR395HWC
JUND	MA0491.2	ENCSR000DYS	ENCSR000EEI	ENCSR000EGN
MAFK	MA0496.3	ENCSR000DYV	ENCSR000EEB	ENCSR000EGX
MAX	MA0058.3	ENCSR000DZF	ENCSR000BTM	ENCSR000BLP
MAZ	MA1522.1	ENCSR000DZA	ENCSR000EDN	ENCSR000EFX
MEF2A	MA0052.4	ENCSR000BKB	ENCSR291MJH	ENCSR000BNV
MXI1	MA1108.2	ENCSR000DZI	ENCSR000EDU	ENCSR000EGZ
MYC	MA0147.3	ENCSR000DKU	ENCSR000DLR	ENCSR000EGJ
NFATC3	MA0625.1	ENCSR437GBJ	ENCSR635SKD	ENCSR670FDA
NFIC	MA1527.1	ENCSR000BRN	ENCSR000BQX	ENCSR796ITY
NFYA	MA0060.3	ENCSR000DNN	ENCSR124APT	ENCSR000EGR
NFYB	MA0502.2	ENCSR000DNM	ENCSR935GZV	ENCSR000EGQ
NR2C2	MA1536.1	ENCSR000EUL	ENCSR559ZKI	ENCSR000EWH
NR2F1	MA0017.2	ENCSR514VYD	ENCSR662EOU	ENCSR970NKQ
NRF1	MA0506.1	ENCSR000DZO	ENCSR000EEH	ENCSR494TDU
REST	MA0138.2	ENCSR000BQS	ENCSR000BJL	ENCSR137ZMQ
RFX5	MA0510.2	ENCSR000DZW	ENCSR000EEA	ENCSR000EGO
SP1	MA0079.4	ENCSR000BHK	ENCSR334KIQ	ENCSR000BKO
SRF	MA0083.3	ENCSR000BGE	ENCSR000BLV	ENCSR000BLK
TBP	MA0108.2	ENCSR000DZZ	ENCSR000EEL	ENCSR000EHA
TCF3	MA0522.3	ENCSR000BQT	ENCSR911MML	ENCSR970OJY
TCF7	MA0769.2	ENCSR501DKS	ENCSR444LIN	ENCSR863KUB
USF1	MA0093.3	ENCSR000BGI	ENCSR000BGM	ENCSR000BKT
USF2	MA0526.3	ENCSR000DZU	ENCSR000EEF	ENCSR000EHG
YY1	MA0095.2	ENCSR000BNP	ENCSR000BNT	ENCSR000EWF
ZBTB33	MA0527.1	ENCSR000BHC	ENCSR000BHR	ENCSR876GXA
ZNF143	MA0088.2	ENCSR936XTK	ENCSR080UEM	ENCSR000EGP
ZNF24	MA1124.1	ENCSR072PWP	ENCSR791AGT	ENCSR099NCH
ZNF384	MA1125.1	ENCSR000DYP	ENCSR101FJU	ENCSR000EFP
ZSCAN29	MA1602.1	ENCSR412YGM	ENCSR422VAG	ENCSR635EXI
