# Supplementary material for: TAMC: A deep-learning approach to predict motif-centric transcriptional factor binding activity based on ATAC-seq profile
Source: PLoS Comput Biol. 2022 Sep 12;18(9):e1009921. doi: 10.1371/journal.pcbi.1009921 (PMC9499209; doi:10.1371/journal.pcbi.1009921)
Supplement: S3 Table — (XLSX) [file pcbi.1009921.s009.xlsx]

## Sheet: Figure 2B
Test data	Average AUROC ranks			P-values
	TAMC (Multiple, 150M)	TAMC (GM12878, 150M)	TAMC (HepG2, 150M)	Friedman test	Nemenyi post-hoc test
					Multiple vs. GM12878	Multiple vs. HepG2	GM12878 vs. HepG2
K562, 300M	1.8936±0.1092	1.9007±0.1077	2.2057±0.109	0.191588	0.948592	0.344845	0.204459
K562, 200M	1.8865±0.1084	1.9007±0.1092	2.2128±0.1056	0.313352	0.998535	0.372493	0.401204
K562, 150M	1.8085±0.1013	1.9362±0.1154	2.2553±0.1015	0.0241516	0.863684	0.0268189	0.0976733
K562, 100M	1.7234±0.0931	1.9007±0.1073	2.3759±0.1022	0.000863389	0.837527	0.00159369	0.010824
K562, 50M	1.6879±0.0898	1.9787±0.1089	2.3333±0.1019	0.00114151	0.246166	0.000733062	0.0976733
K562, 25M	1.6809±0.083	1.8794±0.1051	2.4397±0.0935	0.000156748	0.863684	0.000398244	0.00277491
K562, 10M	1.6241±0.0986	1.8794±0.0869	2.4965±0.0972	2.44955e-05	0.492732	2.73948e-05	0.00277491
K562, 5M	1.7234±0.1054	1.8121±0.0986	2.4645±0.0978	0.00139555	0.809793	0.00192238	0.0148069

## Sheet: Figure 2C
Test data	Average AUROC ranks			P-values
	TAMC (Multiple, 150M)	TAMC (Multiple, 100M)	TAMC (Multiple, 50M)	Friedman test	Nemenyi post-hoc test
					150M vs. 100M	150M vs. 50M	100M vs. 50M
K562, 300M	1.5319±0.0933	2.0284±0.0987	2.4397±0.1019	3.13912e-05	0.0406859	1.69063e-05	0.0869092
K562, 200M	1.4326±0.0906	2.078±0.0958	2.4894±0.0895	6.67817e-07	0.010824	3.25087e-07	0.0406859
K562, 150M	1.4468±0.0925	2.1064±0.0946	2.4468±0.0953	1.04651e-06	0.00231272	7.50769e-07	0.167904
K562, 100M	1.4397±0.0924	2.0709±0.0934	2.4894±0.09	1.12365e-06	0.003963	7.50769e-07	0.122335
K562, 50M	1.5177±0.0966	2.078±0.0936	2.4043±0.0951	4.71507e-05	0.0172478	3.47361e-05	0.224664
K562, 25M	1.7518±0.1021	2.078±0.103	2.1702±0.1053	0.0248835	0.151512	0.0232127	0.719281
K562, 10M	2.0496±0.1009	2.1915±0.1038	1.7589±0.0997	0.0268842	0.622367	0.204459	0.0232127
K562, 5M	1.9716±0.0972	2.0284±0.1124	2±0.0999	0.590271	0.589622	0.964011	0.750451

## Sheet: Figure 2D
Test data	Average AUROC ranks			P-values
	TAMC (Multiple, 150M)	TOBIAS	HINT-ATAC (GM12878)	Friedman test	Nemenyi post-hoc test
					TAMC vs. TOBIAS	TAMC vs. HINT-ATAC	TOBIAS vs. HINT-ATAC
K562, 300M	1.7305±0.0614	1.2695±0.0614	3±0	4.70301e-17	0.0771159	1.82141e-09	3.18634e-14
K562, 200M	1.4681±0.0678	1.5319±0.0678	3±0	4.68089e-16	0.948592	3.5516e-13	3.33567e-12
K562, 150M	1.4043±0.0687	1.5957±0.0687	3±0	2.57988e-16	0.492732	5.85088e-14	6.07575e-11
K562, 100M	1.3121±0.0652	1.7163±0.071	2.9716±0.0284	2.57988e-16	0.0976733	3.73035e-14	3.48522e-09
K562, 50M	1.2411±0.0631	1.8014±0.0503	2.9574±0.0426	1.9153e-16	0.0148069	3.18634e-14	7.64908e-08
K562, 25M	1.2199±0.0594	1.8298±0.0581	2.9504±0.043	1.05562e-16	0.00782727	2.95319e-14	1.37514e-07
K562, 10M	1.227±0.0556	1.8156±0.064	2.9574±0.0298	5.57568e-17	0.003963	2.73115e-14	2.44667e-07
K562, 5M	1.3475±0.0591	1.695±0.0648	2.9574±0.024	5.54947e-16	0.224664	4.79616e-14	9.42035e-10

## Sheet: Figure S2A
Test data	TF	AUROC (Mean±SE) (n=3 experiments)			P-values (two-sided unpaired Student's t-test)
		TAMC (Multiple, 150M)	TOBIAS	HINT-ATAC (GM12878)	TAMC vs. TOBIAS	TAMC vs. HINT-ATAC	TOBIAS vs. HINT-ATAC
K562, 100M	ATF2	0.7545±1e-04	0.74±0.0013	0.6718±3e-04	0.00812182	2.9158e-06	0.000220307
K562, 10M	ATF2	0.7933±2e-04	0.7789±0.0014	0.672±0.001	0.00839242	4.18908e-05	1.2205e-06
K562, 150M	ATF2	0.7503±2e-04	0.739±0.0016	0.6743±0.0014	0.0188734	0.000262353	8.88676e-06
K562, 200M	ATF2	0.7459±1e-04	0.7379±9e-04	0.672±6e-04	0.0124078	3.67721e-05	2.58663e-06
K562, 25M	ATF2	0.7672±1e-04	0.7507±2e-04	0.6715±0.001	9.46086e-06	9.63921e-05	8.549e-05
K562, 300M	ATF2	0.725±2e-04	0.74±8e-04	0.6768±0.0014	0.00180709	0.000613942	1.5559e-05
K562, 50M	ATF2	0.7651±0	0.7448±0.001	0.6631±7e-04	0.0023008	4.98168e-05	7.75375e-07
K562, 5M	ATF2	0.7744±0.001	0.7397±0.0043	0.6637±0.0098	0.0116452	0.00724624	0.00764658
K562, 100M	ATF3	0.7899±6e-04	0.7972±0.0015	0.6987±0.0015	0.026867	3.57902e-05	1.37969e-06
K562, 10M	ATF3	0.7424±0.0067	0.7986±0.0073	0.6804±0.0045	0.00494267	0.00266443	0.000469389
K562, 150M	ATF3	0.794±6e-04	0.7907±9e-04	0.7133±5e-04	0.0403629	1.01332e-07	2.06171e-06
K562, 200M	ATF3	0.7864±7e-04	0.7904±0.001	0.7114±2e-04	0.0327862	1.46046e-05	5.81244e-05
K562, 25M	ATF3	0.7679±9e-04	0.7927±0.0096	0.6632±0.0039	0.120529	0.000878121	0.00192977
K562, 300M	ATF3	0.7657±7e-04	0.7849±8e-04	0.7175±6e-04	7.32069e-05	1.53454e-06	1.11533e-06
K562, 50M	ATF3	0.7924±1e-04	0.7898±0.0012	0.7003±0.0019	0.174263	0.000389652	1.00246e-05
K562, 5M	ATF3	0.5751±0.0298	0.7154±0.008	0.5808±0.0163	0.0348395	0.876547	0.0055921
K562, 100M	ATF7	0.8487±8e-04	0.8209±9e-04	0.6866±9e-04	2.24114e-05	2.09682e-08	4.61113e-08
K562, 10M	ATF7	0.8703±8e-04	0.8685±0.0114	0.6602±0.0069	0.884331	0.000916564	0.000340178
K562, 150M	ATF7	0.8374±0.001	0.8266±8e-04	0.6965±9e-04	0.00124989	5.31257e-08	6.33587e-08
K562, 200M	ATF7	0.8334±0.0011	0.8238±8e-04	0.6885±9e-04	0.00337556	1.18577e-07	4.59941e-08
K562, 25M	ATF7	0.8577±7e-04	0.8479±0.0038	0.6816±0.0041	0.120739	0.000387915	7.78353e-06
K562, 300M	ATF7	0.8057±9e-04	0.825±7e-04	0.7013±8e-04	0.000114978	1.82791e-07	3.22549e-08
K562, 50M	ATF7	0.85±3e-04	0.8263±0.0038	0.6768±0.0013	0.0239436	2.45378e-05	0.000187989
K562, 5M	ATF7	0.8418±0.0041	0.8533±0.0182	0.7147±0.0207	0.595486	0.0221811	0.00768576
K562, 100M	BHLHE40	0.8126±0.0034	0.8126±0.0016	0.6337±0	0.997747	0.000351806	7.88713e-05
K562, 10M	BHLHE40	0.8502±0.0015	0.8331±0.0038	0.6467±0.0064	0.0319745	0.00055736	7.63894e-05
K562, 150M	BHLHE40	0.805±0.0037	0.803±1e-04	0.6479±6e-04	0.636793	0.000385086	9.839e-06
K562, 200M	BHLHE40	0.7975±0.0034	0.7973±7e-04	0.6406±7e-04	0.962013	0.000290477	1.07374e-08
K562, 25M	BHLHE40	0.8427±0.0035	0.8307±0.0033	0.6383±4e-04	0.0687757	0.000247746	0.000239299
K562, 300M	BHLHE40	0.7726±0.003	0.7905±3e-04	0.6461±4e-04	0.02592	0.000450207	4.26014e-09
K562, 50M	BHLHE40	0.8357±0.0041	0.8246±0.0028	0.623±0.0021	0.0981139	2.09592e-05	1.4295e-06
K562, 5M	BHLHE40	0.9117±0.0059	0.8624±0.0226	0.6399±0.0174	0.154584	0.00183591	0.00189582
K562, 100M	CEBPB	0.7353±0.0011	0.7787±0.0027	0.6115±0.0039	0.00116597	0.000427172	1.17698e-05
K562, 10M	CEBPB	0.8058±0.001	0.8078±0.0241	0.6337±0.0082	0.943421	0.00202729	0.0117678
K562, 150M	CEBPB	0.7395±0.0019	0.7758±3e-04	0.6041±0.0018	0.00230487	9.17519e-07	7.15486e-05
K562, 200M	CEBPB	0.7151±0.0023	0.7632±0.0021	0.6149±0.0039	0.000112625	0.000106945	4.95235e-05
K562, 25M	CEBPB	0.7644±0.0023	0.7692±0.0164	0.6432±0.0058	0.800636	0.000677406	0.00985509
K562, 300M	CEBPB	0.6723±0.0026	0.7628±0.0021	0.6129±0.0026	1.81611e-05	8.81745e-05	2.28949e-06
K562, 50M	CEBPB	0.7728±0.0012	0.7787±0.0147	0.6219±0.0042	0.725976	0.000305738	0.00557562
K562, 5M	CEBPB	0.9722±0.016	0.9556±0.0111	0.7778±0.0139	0.446619	0.000864641	0.000710716
K562, 100M	CREB1	0.861±0.0011	0.8386±0.0016	0.7124±0.003	0.000684481	8.81307e-05	3.36998e-05
K562, 10M	CREB1	0.8691±0.0014	0.8669±6e-04	0.7279±0.0016	0.244178	3.49571e-07	1.4922e-05
K562, 150M	CREB1	0.8554±0.0014	0.8437±6e-04	0.7232±0.0019	0.00733738	1.24005e-06	6.89952e-05
K562, 200M	CREB1	0.85±0.0016	0.8441±0.001	0.7208±0.0023	0.0438155	4.82514e-06	4.82426e-05
K562, 25M	CREB1	0.8693±0.001	0.8485±0.0019	0.7176±7e-04	0.00241987	9.62739e-08	3.65925e-05
K562, 300M	CREB1	0.8426±0.0018	0.8506±4e-04	0.7278±0.0019	0.0425736	1.68585e-06	0.000117447
K562, 50M	CREB1	0.8645±0.0011	0.8441±0.0016	0.712±0.0032	0.000885266	0.000122674	4.95892e-05
K562, 5M	CREB1	0.771±0.0034	0.8431±0.0031	0.7115±0.005	9.98679e-05	0.00107442	8.57505e-05
K562, 100M	CREM	0.8709±4e-04	0.8413±4e-04	0.6946±0.0012	9.37713e-07	6.81965e-06	1.25062e-05
K562, 10M	CREM	0.8697±0.006	0.8905±6e-04	0.7081±0.0058	0.0718044	4.20452e-05	0.000891177
K562, 150M	CREM	0.8608±4e-04	0.8332±6e-04	0.6965±9e-04	2.15155e-05	2.13523e-06	1.46708e-07
K562, 200M	CREM	0.8523±3e-04	0.8302±4e-04	0.6992±0.0013	3.20589e-06	2.26946e-05	1.97446e-05
K562, 25M	CREM	0.8698±0.0015	0.8589±0.0013	0.6982±5e-04	0.00611385	1.94418e-05	1.00392e-05
K562, 300M	CREM	0.8415±4e-04	0.8348±6e-04	0.7055±0.0018	0.000898221	8.61636e-05	6.07799e-05
K562, 50M	CREM	0.8739±0.001	0.8482±2e-04	0.6927±0.0014	0.00107752	1.67929e-07	5.66547e-05
K562, 5M	CREM	0.8124±0.0116	0.8391±0.0095	0.6959±0.0127	0.153055	0.00258066	0.0012005
K562, 100M	CTCF	0.9188±3e-04	0.838±7e-04	0.8017±2e-04	2.99269e-06	5.9019e-08	0.000165226
K562, 10M	CTCF	0.8662±5e-04	0.7409±4e-04	0.7748±3e-04	3.98174e-09	4.40309e-08	1.08489e-06
K562, 150M	CTCF	0.9233±2e-04	0.8566±4e-04	0.8075±3e-04	1.30976e-06	1.56083e-09	7.18715e-07
K562, 200M	CTCF	0.9248±2e-04	0.8674±5e-04	0.8119±6e-04	1.08409e-05	9.32636e-06	6.43318e-07
K562, 25M	CTCF	0.8974±4e-04	0.7885±2e-04	0.788±2e-04	1.19611e-07	2.00727e-07	0.160181
K562, 300M	CTCF	0.9289±1e-04	0.8788±4e-04	0.8211±3e-04	1.2042e-05	4.79435e-07	6.64532e-08
K562, 50M	CTCF	0.91±4e-04	0.8121±4e-04	0.7931±3e-04	1.02689e-08	5.80367e-08	6.72301e-06
K562, 5M	CTCF	0.8101±5e-04	0.6969±5e-04	0.7399±0.0011	1.18877e-08	2.40505e-05	8.45689e-05
K562, 100M	E2F4	0.9031±0.0021	0.8966±0.0023	0.6483±0.0052	0.101353	7.12215e-05	5.54486e-05
K562, 10M	E2F4	0.8542±7e-04	0.7933±0.0016	0.6076±0.0032	0.000117405	8.57921e-05	1.6207e-05
K562, 150M	E2F4	0.9052±3e-04	0.9112±0.0011	0.6471±0.0052	0.0262916	0.000389971	0.000223028
K562, 200M	E2F4	0.9058±0.0013	0.9113±1e-04	0.6695±0.0072	0.0489893	0.000674892	0.000885492
K562, 25M	E2F4	0.8863±5e-04	0.8486±0.006	0.6217±0.0053	0.0238277	0.000372418	1.0554e-05
K562, 300M	E2F4	0.9196±0.0015	0.9197±0.0014	0.6715±0.0062	0.954965	0.000319721	0.000356466
K562, 50M	E2F4	0.8917±0.0019	0.8867±0.0017	0.6439±0.0043	0.123823	3.1533e-05	5.04171e-05
K562, 5M	E2F4	0.8406±0.0023	0.7491±0.0023	0.6151±0.002	9.78953e-06	2.67644e-07	1.95858e-06
K562, 100M	EGR1	0.7394±0.0011	0.7199±4e-04	0.6178±0.0018	0.000941828	6.00034e-06	0.000164814
K562, 10M	EGR1	0.6849±8e-04	0.67±0.0011	0.5924±0.002	0.000551043	0.000105188	5.64383e-05
K562, 150M	EGR1	0.7478±0.0015	0.7382±5e-04	0.6248±0	0.0141185	0.000139112	1.9297e-05
K562, 200M	EGR1	0.7521±0.0015	0.7462±0.0013	0.6295±8e-04	0.0436084	4.00444e-06	1.64825e-06
K562, 25M	EGR1	0.7162±3e-04	0.6933±7e-04	0.602±2e-04	0.000114313	2.66696e-09	7.17043e-06
K562, 300M	EGR1	0.7534±0.0018	0.7554±3e-04	0.6376±8e-04	0.39591	2.27766e-05	4.16257e-06
K562, 50M	EGR1	0.727±7e-04	0.7031±6e-04	0.6091±0.0013	1.33437e-05	4.63721e-06	1.05431e-05
K562, 5M	EGR1	0.6552±0.0018	0.6387±0.0013	0.5613±0.0013	0.00274836	6.4514e-06	1.70319e-06
K562, 100M	ELF1	0.7828±0.0017	0.7745±4e-04	0.6405±9e-04	0.0350773	4.50533e-06	3.87075e-06
K562, 10M	ELF1	0.7413±0.0026	0.732±4e-04	0.6376±7e-04	0.0641443	0.000252649	9.11801e-07
K562, 150M	ELF1	0.7847±0.0017	0.7905±5e-04	0.6456±0.0013	0.0637178	6.16714e-07	9.59278e-06
K562, 200M	ELF1	0.7825±0.0016	0.7987±6e-04	0.6516±0.0011	0.00530813	1.62569e-06	9.91939e-07
K562, 25M	ELF1	0.7601±0.0025	0.7534±7e-04	0.636±0.001	0.104879	7.07314e-05	2.2403e-07
K562, 300M	ELF1	0.7856±0.0016	0.8069±9e-04	0.659±0.001	0.00108451	2.7995e-06	3.91739e-08
K562, 50M	ELF1	0.7726±0.0021	0.7618±0.001	0.6328±0.001	0.019792	1.27968e-05	9.63818e-08
K562, 5M	ELF1	0.7005±0.0023	0.6846±0.0014	0.6294±0.0019	0.00772167	2.5985e-05	3.71811e-05
K562, 100M	ELK1	0.9265±9e-04	0.929±0.001	0.7486±0.0013	0.135695	1.37504e-07	7.56215e-08
K562, 10M	ELK1	0.8859±0.0023	0.8698±0.001	0.7258±7e-04	0.00988664	6.41107e-05	1.61144e-07
K562, 150M	ELK1	0.9305±9e-04	0.9395±9e-04	0.754±0.001	0.00209335	2.7536e-08	2.75274e-08
K562, 200M	ELK1	0.9346±0.001	0.9423±6e-04	0.7591±0.0021	0.00627084	6.18129e-06	4.23267e-05
K562, 25M	ELK1	0.9113±9e-04	0.9036±8e-04	0.7379±0.0023	0.00322323	3.00105e-05	3.53429e-05
K562, 300M	ELK1	0.936±0.0014	0.9485±6e-04	0.7713±0.0017	0.00554724	3.64839e-07	1.98301e-05
K562, 50M	ELK1	0.9194±9e-04	0.9165±0.0011	0.7441±0.0019	0.105642	5.85561e-06	2.17667e-06
K562, 5M	ELK1	0.8369±0.0049	0.8167±0.001	0.7153±0.0012	0.04907	0.000964571	4.55627e-07
K562, 100M	ESRRA	0.7654±0.0014	0.7523±6e-04	0.6511±0.0012	0.00560152	6.32724e-07	7.8906e-06
K562, 10M	ESRRA	0.7851±0.0022	0.7467±0.0017	0.6446±0.0012	0.000219004	1.03934e-05	4.63507e-06
K562, 150M	ESRRA	0.7563±0.0014	0.7504±0.001	0.6586±0.0017	0.0291169	2.85224e-06	1.40796e-05
K562, 200M	ESRRA	0.7515±0.0016	0.7535±4e-04	0.6648±6e-04	0.33312	6.94826e-05	1.64995e-07
K562, 25M	ESRRA	0.7781±0.0015	0.764±0.0021	0.6412±0.0022	0.00722158	3.05e-06	2.24133e-06
K562, 300M	ESRRA	0.7181±0.0017	0.7546±0.0011	0.6679±0.0024	0.000213489	0.000129559	0.000115865
K562, 50M	ESRRA	0.7768±0.0014	0.7553±0.0012	0.6531±9e-04	0.000378299	1.92756e-06	9.09663e-07
K562, 5M	ESRRA	0.7603±0.0038	0.681±0.004	0.6196±0.0072	0.000143288	0.000409192	0.00435994
K562, 100M	ETS1	0.8687±2e-04	0.8642±4e-04	0.687±0.0015	0.00261849	5.4884e-05	2.52225e-05
K562, 10M	ETS1	0.8889±7e-04	0.8795±8e-04	0.6599±7e-04	0.000959377	2.4129e-09	3.71766e-09
K562, 150M	ETS1	0.8699±2e-04	0.866±0.0012	0.6842±0.001	0.0816318	1.05517e-05	6.38468e-08
K562, 200M	ETS1	0.8581±3e-04	0.8678±8e-04	0.6864±0.0016	0.0035863	5.46124e-05	2.21943e-06
K562, 25M	ETS1	0.8839±1e-04	0.8747±9e-04	0.6757±0.001	0.00837899	2.24419e-05	2.05946e-08
K562, 300M	ETS1	0.8435±6e-04	0.8639±9e-04	0.6888±0.0023	0.00011993	0.000100202	2.71301e-05
K562, 50M	ETS1	0.8747±3e-04	0.8683±9e-04	0.6769±4e-04	0.0110415	6.04773e-10	8.22061e-07
K562, 5M	ETS1	0.8277±0.0034	0.864±0.0069	0.6434±0.0098	0.0190838	0.00112039	0.000107732
K562, 100M	ETV6	0.8278±0.0013	0.8099±0.0013	0.6479±0.0032	0.000656043	4.40809e-05	5.74985e-05
K562, 10M	ETV6	0.7842±0.0056	0.7806±7e-04	0.6503±7e-04	0.582841	0.00150294	2.14852e-08
K562, 150M	ETV6	0.8357±0.0013	0.8206±4e-04	0.6518±0.0012	0.00462163	5.81009e-08	1.20997e-05
K562, 200M	ETV6	0.831±0.0015	0.8218±6e-04	0.6601±9e-04	0.0162335	7.87836e-07	1.70739e-07
K562, 25M	ETV6	0.8107±3e-04	0.8004±4e-04	0.6518±2e-04	3.67563e-05	1.82363e-08	4.60753e-08
K562, 300M	ETV6	0.8245±0.0021	0.8308±0.001	0.6641±0.0019	0.077523	6.7909e-07	3.83262e-06
K562, 50M	ETV6	0.8194±7e-04	0.8038±6e-04	0.6415±0.0012	0.000109553	1.97151e-07	7.46628e-07
K562, 5M	ETV6	0.7152±0.0154	0.7511±0.0016	0.6323±0.004	0.14434	0.0265713	0.000258009
K562, 100M	FOXK2	0.7854±0.003	0.7972±3e-04	0.6317±0.001	0.0595288	0.000113572	1.09508e-05
K562, 10M	FOXK2	0.8099±0.0023	0.7908±5e-04	0.6393±0.0052	0.0119812	0.000148384	0.00109562
K562, 150M	FOXK2	0.7831±0.0037	0.8022±0.0012	0.6358±0.002	0.0261496	4.75025e-05	1.6402e-06
K562, 200M	FOXK2	0.7826±0.0037	0.8087±8e-04	0.6417±0.0029	0.0163263	1.27727e-05	0.000117771
K562, 25M	FOXK2	0.8049±0.0033	0.7925±0.0012	0.6323±0.0012	0.0488955	8.03569e-05	7.52905e-08
K562, 300M	FOXK2	0.7662±0.0034	0.8088±6e-04	0.6409±0.002	0.00506844	3.57537e-05	4.31183e-05
K562, 50M	FOXK2	0.7907±0.0029	0.7938±0.0015	0.6241±0.0011	0.410002	5.19016e-05	2.84373e-07
K562, 5M	FOXK2	0.7706±0.0028	0.7553±0.0019	0.647±0.0094	0.0140668	0.00327552	0.00582562
K562, 100M	GABPA	0.8245±0.0017	0.8084±0.0012	0.6905±5e-04	0.00201543	3.89669e-05	9.12504e-06
K562, 10M	GABPA	0.8366±9e-04	0.8126±7e-04	0.6817±6e-04	4.43613e-05	1.47551e-07	2.18619e-08
K562, 150M	GABPA	0.823±0.0016	0.8129±8e-04	0.6936±8e-04	0.0123116	6.0187e-06	5.6795e-08
K562, 200M	GABPA	0.8216±0.0014	0.8144±2e-04	0.6975±9e-04	0.0346138	1.76699e-06	3.19095e-05
K562, 25M	GABPA	0.8212±0.0016	0.8075±8e-04	0.673±5e-04	0.00467751	3.28549e-05	3.49262e-07
K562, 300M	GABPA	0.8145±0.0016	0.8171±7e-04	0.7065±0.0024	0.226414	1.10914e-05	0.000170735
K562, 50M	GABPA	0.8239±0.002	0.8092±3e-04	0.6792±0.001	0.0170606	1.06571e-05	1.97898e-05
K562, 5M	GABPA	0.8288±0.0012	0.8039±0.0041	0.6817±0.002	0.0196899	3.21648e-06	0.000160244
K562, 100M	IKZF1	0.7237±0.001	0.6919±8e-04	0.5712±0.0025	2.00787e-05	4.72913e-05	0.000151505
K562, 10M	IKZF1	0.6795±0.0024	0.6338±0.0013	0.5491±0.0016	0.000422085	7.71808e-06	2.72661e-06
K562, 150M	IKZF1	0.7308±9e-04	0.7015±0.001	0.5777±0.0016	3.23108e-05	2.35874e-06	1.70657e-06
K562, 200M	IKZF1	0.7344±8e-04	0.7088±1e-04	0.5802±0.0033	0.000778928	0.00021037	0.000628962
K562, 25M	IKZF1	0.7074±0.001	0.6716±9e-04	0.5567±0.0011	1.54288e-05	7.25992e-08	2.77948e-07
K562, 300M	IKZF1	0.7268±0.0016	0.7142±0.0011	0.5851±7e-04	0.00465024	9.70201e-06	5.6783e-07
K562, 50M	IKZF1	0.7236±0.0012	0.6877±0.0021	0.5631±0.0016	0.000471728	4.68245e-07	2.17961e-06
K562, 5M	IKZF1	0.5903±0.0072	0.5467±0.0015	0.5441±0.0031	0.0225503	0.0129449	0.513472
K562, 100M	JUND	0.8613±8e-04	0.8315±6e-04	0.6785±5e-04	1.00935e-05	9.33045e-08	2.38905e-08
K562, 10M	JUND	0.86±0	0.8495±0.0037	0.694±0.0054	0.104404	0.00105491	4.94851e-05
K562, 150M	JUND	0.8521±7e-04	0.8276±0.0013	0.6836±0.0011	0.000416259	3.47171e-07	1.44633e-07
K562, 200M	JUND	0.847±7e-04	0.8284±2e-04	0.6841±8e-04	0.000879435	1.35508e-08	1.38731e-05
K562, 25M	JUND	0.8589±8e-04	0.8503±0.0018	0.6874±0.0032	0.0254356	0.000149431	1.58411e-05
K562, 300M	JUND	0.8329±8e-04	0.8289±3e-04	0.6886±2e-04	0.0274823	1.37854e-05	1.93538e-08
K562, 50M	JUND	0.8592±9e-04	0.8402±0.0024	0.6888±0.0049	0.00864545	0.000561753	0.000122857
K562, 5M	JUND	0.7989±0.0046	0.8547±0.0184	0.6309±0.0415	0.0864113	0.0542688	0.0193884
K562, 100M	MAFK	0.8128±2e-04	0.7767±5e-04	0.6572±6e-04	3.60075e-05	1.32724e-06	1.21093e-08
K562, 10M	MAFK	0.7764±4e-04	0.7402±5e-04	0.6382±8e-04	5.75553e-07	4.34383e-07	7.72686e-07
K562, 150M	MAFK	0.8179±1e-04	0.7829±4e-04	0.6605±0.0021	3.3438e-05	0.000176811	0.00019783
K562, 200M	MAFK	0.8172±1e-04	0.7922±9e-04	0.6665±8e-04	0.00125733	2.70436e-05	6.48892e-08
K562, 25M	MAFK	0.794±4e-04	0.7621±5e-04	0.6512±0.0012	1.10056e-06	1.04306e-05	1.53694e-05
K562, 300M	MAFK	0.8147±4e-04	0.8036±6e-04	0.6702±4e-04	0.000200013	1.95704e-09	1.65616e-08
K562, 50M	MAFK	0.8034±5e-04	0.7617±0.0013	0.6509±0.0016	0.000244625	2.87765e-05	1.06391e-06
K562, 5M	MAFK	0.75±5e-04	0.7095±0.0017	0.6215±0.003	0.000863509	0.000404692	8.93926e-05
K562, 100M	MAX	0.8178±8e-04	0.8021±8e-04	0.6208±0.0021	0.000168132	1.19247e-05	2.0632e-05
K562, 10M	MAX	0.8839±0.001	0.8349±0.0044	0.6477±0.0041	0.00573525	0.000147122	6.60718e-06
K562, 150M	MAX	0.8039±6e-04	0.7867±0.0012	0.6269±0.0014	0.00118549	4.80904e-06	1.62605e-07
K562, 200M	MAX	0.7973±6e-04	0.7791±6e-04	0.6215±0.0011	3.78286e-05	2.43455e-07	3.58071e-07
K562, 25M	MAX	0.8503±0.0011	0.8407±0.0061	0.6329±0.0034	0.253128	7.50556e-05	5.87204e-05
K562, 300M	MAX	0.7682±2e-04	0.7724±5e-04	0.6237±8e-04	0.00452154	6.22039e-06	1.58699e-07
K562, 50M	MAX	0.8421±8e-04	0.8212±0.0015	0.6052±0.0027	0.00104049	3.79735e-05	3.9633e-06
K562, 5M	MAX	0.8348±0.0061	0.8538±0.0114	0.7244±0.0236	0.235252	0.0356825	0.0173221
K562, 100M	MAZ	0.8975±0.0027	0.881±5e-04	0.6888±8e-04	0.0224509	4.98161e-05	9.44259e-08
K562, 10M	MAZ	0.9071±0.0011	0.8803±4e-04	0.6639±6e-04	0.000437827	3.02568e-07	2.01376e-09
K562, 150M	MAZ	0.8941±0.0033	0.888±1e-04	0.6946±0.001	0.208423	9.92307e-05	1.93964e-05
K562, 200M	MAZ	0.892±0.004	0.8908±4e-04	0.7011±5e-04	0.789332	0.000364629	2.13566e-09
K562, 25M	MAZ	0.8941±0.0013	0.8804±2e-04	0.6706±4e-04	0.00818175	9.64456e-06	5.12702e-08
K562, 300M	MAZ	0.8872±0.005	0.8992±4e-04	0.7073±0.0016	0.139535	0.000285684	2.97305e-05
K562, 50M	MAZ	0.9018±0.0022	0.8793±3e-04	0.6783±9e-04	0.00888379	1.0764e-05	2.79138e-06
K562, 5M	MAZ	0.904±0.0024	0.8549±0.0012	0.6329±0.0045	0.000419812	1.20621e-05	0.000177842
K562, 100M	MEF2A	0.7299±0.0078	0.755±0.0029	0.5611±0.0023	0.0691363	0.00103332	1.60383e-06
K562, 10M	MEF2A	0.7266±0.0062	0.7385±0.0041	0.5513±0.0067	0.196151	4.63735e-05	8.44756e-05
K562, 150M	MEF2A	0.7244±0.0082	0.7573±5e-04	0.5705±0.0019	0.0560592	0.00182856	4.1258e-05
K562, 200M	MEF2A	0.7292±0.0087	0.7643±0.0011	0.561±0.002	0.053992	0.00171174	2.1128e-06
K562, 25M	MEF2A	0.734±0.0084	0.7525±0.0021	0.565±0.0019	0.151572	0.00157857	3.81044e-07
K562, 300M	MEF2A	0.7141±0.0098	0.7753±0.0017	0.5635±0.0039	0.0220598	0.00147058	3.93946e-05
K562, 50M	MEF2A	0.7406±0.0075	0.7468±0.0019	0.559±0.0015	0.501477	0.00120578	3.61475e-07
K562, 5M	MEF2A	0.713±0.0066	0.7277±0.0079	0.5457±0.0076	0.226054	8.90507e-05	7.78056e-05
K562, 100M	MXI1	0.8302±0.0049	0.8472±0.0017	0.5979±0.0048	0.060119	4.4477e-06	8.44831e-05
K562, 10M	MXI1	0.8015±0.0035	0.7876±0.0046	0.6039±0.0043	0.0802334	5.70585e-06	8.85829e-06
K562, 150M	MXI1	0.8311±0.0046	0.8614±8e-04	0.5991±0.0017	0.0196385	7.6097e-05	1.81638e-06
K562, 200M	MXI1	0.8296±0.0056	0.8724±0.0019	0.6048±0.0029	0.0102061	4.69969e-05	1.07455e-06
K562, 25M	MXI1	0.8154±0.0046	0.8116±0.0033	0.5905±0.0056	0.54429	9.12659e-06	2.9811e-05
K562, 300M	MXI1	0.8194±0.0059	0.8821±0.0012	0.6162±0.0038	0.00679241	3.24742e-05	5.54635e-05
K562, 50M	MXI1	0.8239±0.0034	0.8208±0.0027	0.5737±8e-04	0.513062	8.71197e-05	3.65141e-05
K562, 5M	MXI1	0.7533±0.0062	0.7581±0.0015	0.5868±0.0019	0.523166	0.000569127	5.55628e-07
K562, 100M	MYC	0.8579±0.0012	0.8629±1e-04	0.6553±7e-04	0.0549601	3.10241e-07	6.5745e-06
K562, 10M	MYC	0.8258±0.0052	0.8662±0.0013	0.6672±0.0017	0.0123998	0.000399535	1.89923e-07
K562, 150M	MYC	0.8638±0.002	0.8674±4e-04	0.6617±9e-04	0.21295	8.66163e-06	3.47805e-07
K562, 200M	MYC	0.8653±0.0022	0.869±7e-04	0.6654±4e-04	0.217093	6.62785e-05	3.61458e-08
K562, 25M	MYC	0.8445±0.001	0.8658±3e-04	0.6467±0.001	0.00116464	1.56835e-08	3.83381e-06
K562, 300M	MYC	0.8643±0.0032	0.8756±3e-04	0.678±0.0012	0.0713867	6.0503e-05	1.57083e-05
K562, 50M	MYC	0.8529±3e-04	0.8647±3e-04	0.6504±4e-04	9.53043e-06	2.06673e-09	7.54096e-10
K562, 5M	MYC	0.837±0.01	0.8591±0.0039	0.6612±0.0011	0.1454	0.00292659	0.000142478
K562, 100M	NFATC3	0.7098±0.0049	0.6949±0.0028	0.5497±0.0036	0.0734948	2.65562e-05	9.96991e-06
K562, 10M	NFATC3	0.6956±0.0036	0.6345±0.0035	0.5372±0.0049	0.000271941	2.72387e-05	0.000174382
K562, 150M	NFATC3	0.729±0.0063	0.7183±8e-04	0.5472±0.0017	0.230812	0.000607238	5.73686e-06
K562, 200M	NFATC3	0.725±0.007	0.7196±0.0016	0.5538±0.0047	0.518896	8.90616e-05	0.000255423
K562, 25M	NFATC3	0.7118±0.0048	0.6723±7e-04	0.5423±0.0028	0.0133281	4.51506e-05	0.000234975
K562, 300M	NFATC3	0.7244±0.0092	0.7307±0.0021	0.5575±0.0018	0.562331	0.00221271	4.87451e-07
K562, 50M	NFATC3	0.7103±0.0049	0.678±7e-04	0.5508±0.0014	0.0203746	0.000438541	3.13563e-06
K562, 5M	NFATC3	0.6605±0.0022	0.5496±0.0042	0.5199±0.0041	0.000157643	6.85983e-05	0.00703617
K562, 100M	NFIC	0.7419±0.0037	0.7489±2e-04	0.6425±9e-04	0.19542	0.000787038	4.17493e-05
K562, 10M	NFIC	0.7502±0.0026	0.717±0.0019	0.6167±0.0024	0.000810731	3.24645e-06	9.55162e-06
K562, 150M	NFIC	0.7361±0.0034	0.7485±0.001	0.6428±0.0011	0.0557457	0.000446901	3.19609e-07
K562, 200M	NFIC	0.7304±0.003	0.748±0.001	0.6503±6e-04	0.0203015	0.000970369	1.1757e-06
K562, 25M	NFIC	0.7669±0.004	0.7552±5e-04	0.6224±0.001	0.098111	0.000400826	2.09555e-06
K562, 300M	NFIC	0.7034±0.0016	0.7463±9e-04	0.6557±8e-04	0.000153703	0.000179569	2.22676e-07
K562, 50M	NFIC	0.7535±0.004	0.7484±5e-04	0.6315±4e-04	0.330288	0.000939302	1.4725e-08
K562, 5M	NFIC	0.6512±0.0023	0.6131±0.0086	0.5655±0.0093	0.0399271	0.00849791	0.0200242
K562, 100M	NFYA	0.8839±2e-04	0.8446±9e-04	0.77±4e-04	0.000344635	1.13356e-07	1.83319e-05
K562, 10M	NFYA	0.8778±0.0028	0.8568±8e-04	0.7577±0.0027	0.0130556	7.10007e-06	0.000331531
K562, 150M	NFYA	0.8855±6e-04	0.8495±4e-04	0.7714±5e-04	3.28524e-06	1.46799e-08	6.37284e-08
K562, 200M	NFYA	0.8919±8e-04	0.8549±7e-04	0.7795±0.0019	4.52728e-06	4.26601e-05	0.00014216
K562, 25M	NFYA	0.8769±0.0014	0.8444±5e-04	0.7629±9e-04	0.000521551	1.31958e-06	2.68792e-06
K562, 300M	NFYA	0.8941±0.0017	0.8639±0.0014	0.7814±0.0013	0.000190232	1.46443e-06	1.94651e-06
K562, 50M	NFYA	0.883±7e-04	0.8408±0.0028	0.7644±0.0012	0.00277896	1.32139e-06	0.000280101
K562, 5M	NFYA	0.8525±0.0082	0.8431±0.0013	0.733±0.0026	0.372842	0.0023755	4.40719e-05
K562, 100M	NFYB	0.8696±7e-04	0.8119±0.001	0.7675±0.002	3.23492e-06	8.59632e-05	0.000338181
K562, 10M	NFYB	0.8591±6e-04	0.8323±4e-04	0.7663±7e-04	1.56746e-05	5.79301e-08	7.24985e-07
K562, 150M	NFYB	0.8698±5e-04	0.8135±7e-04	0.7659±0.0015	1.47943e-06	5.72972e-05	0.000137896
K562, 200M	NFYB	0.8768±4e-04	0.8133±6e-04	0.7708±0.0012	2.80546e-07	2.72626e-05	0.000109829
K562, 25M	NFYB	0.8656±8e-04	0.8179±9e-04	0.7624±8e-04	2.69523e-06	9.43729e-08	1.48974e-06
K562, 300M	NFYB	0.8781±2e-04	0.821±3e-04	0.7759±0.001	9.46593e-09	4.19005e-05	0.000244206
K562, 50M	NFYB	0.8627±8e-04	0.8098±0.0013	0.765±0.0029	2.02316e-05	0.000353271	0.00104117
K562, 5M	NFYB	0.8517±0.0017	0.8333±0.0011	0.7492±0.0017	0.00144836	1.81638e-06	1.04457e-05
K562, 100M	NR2C2	0.7118±0.0012	0.8023±0.0017	0.5546±0.0023	4.92753e-06	9.90313e-06	3.48448e-07
K562, 10M	NR2C2	0.7031±0.0027	0.7292±0.0048	0.5576±0.0151	0.0163902	0.00904972	0.00431629
K562, 150M	NR2C2	0.7099±0.0024	0.7938±0.007	0.5908±0.0142	0.0034733	0.0121281	0.00117431
K562, 200M	NR2C2	0.7207±0.0011	0.8101±0.0021	0.5857±0.008	3.04986e-05	0.00302854	0.000688239
K562, 25M	NR2C2	0.7338±0.0016	0.735±0.0024	0.5807±0.0087	0.70004	0.00245507	0.00176365
K562, 300M	NR2C2	0.6779±0.0016	0.8235±0.0071	0.5805±0.0048	0.00151894	0.000940681	2.85142e-05
K562, 50M	NR2C2	0.719±0.0012	0.7649±0.0056	0.5842±0.0024	0.011598	2.4509e-05	0.000160833
K562, 5M	NR2C2	0.7082±0.0041	0.6996±0.0098	0.5922±0.0164	0.485129	0.0150413	0.00888195
K562, 100M	NR2F1	0.7896±0.001	0.7632±7e-04	0.5986±6e-04	7.5522e-05	1.37206e-07	5.99664e-09
K562, 10M	NR2F1	0.7762±0.001	0.7424±6e-04	0.6043±9e-04	4.37613e-05	2.81001e-08	1.74808e-07
K562, 150M	NR2F1	0.7835±0.0016	0.7681±6e-04	0.6047±8e-04	0.00499357	3.22026e-06	1.66825e-08
K562, 200M	NR2F1	0.7797±0.002	0.7708±6e-04	0.6078±1e-04	0.0388194	0.000128925	5.86793e-06
K562, 25M	NR2F1	0.7857±2e-04	0.7578±0.001	0.5924±9e-04	0.000936116	1.10081e-05	3.19231e-08
K562, 300M	NR2F1	0.7676±0.0031	0.777±5e-04	0.6143±8e-04	0.0900462	0.000180121	9.91405e-08
K562, 50M	NR2F1	0.7859±2e-04	0.7599±0.002	0.5926±0.0015	0.00562188	4.36304e-05	9.05095e-07
K562, 5M	NR2F1	0.6882±0.0021	0.6515±4e-04	0.5934±0.0042	0.00258376	0.000302243	0.00493348
K562, 100M	NRF1	0.8586±9e-04	0.8455±6e-04	0.7048±0.0022	0.00057945	2.42063e-05	8.59211e-05
K562, 10M	NRF1	0.7994±0.0021	0.7817±8e-04	0.6558±0.001	0.00711556	1.02774e-05	2.22067e-07
K562, 150M	NRF1	0.8684±0.001	0.8557±0.0017	0.7125±0.0011	0.0060144	6.38479e-08	1.37481e-06
K562, 200M	NRF1	0.8757±0.001	0.8649±7e-04	0.7192±4e-04	0.00177329	4.08868e-06	8.63319e-08
K562, 25M	NRF1	0.8283±0.0014	0.8142±0.001	0.6765±4e-04	0.00174807	2.92427e-05	7.88069e-06
K562, 300M	NRF1	0.8887±0.0014	0.8749±2e-04	0.729±0.0013	0.00864851	1.28114e-07	5.75299e-05
K562, 50M	NRF1	0.8437±0.0011	0.8281±0.0021	0.6883±7e-04	0.00747948	3.82967e-07	6.93295e-05
K562, 5M	NRF1	0.7666±0.0026	0.7502±6e-04	0.6274±4e-04	0.0211746	0.000277796	3.82589e-08
K562, 100M	REST	0.8171±0.0027	0.8336±0.001	0.6608±7e-04	0.0162515	0.000134377	8.87289e-08
K562, 10M	REST	0.744±0.0087	0.7747±6e-04	0.6305±0.0018	0.0716645	0.00446031	3.46068e-05
K562, 150M	REST	0.8258±0.0024	0.8416±4e-04	0.6724±9e-04	0.0194069	4.65237e-05	5.64546e-07
K562, 200M	REST	0.8287±0.0026	0.8503±4e-04	0.6793±6e-04	0.0133076	0.000170007	3.62763e-08
K562, 25M	REST	0.7824±0.0063	0.804±0.0021	0.6401±0.0014	0.0649785	0.0012982	1.40783e-06
K562, 300M	REST	0.8275±0.005	0.8546±8e-04	0.6899±0.0012	0.0300903	0.00080595	1.57379e-07
K562, 50M	REST	0.8018±0.0046	0.8139±2e-04	0.6498±0.0046	0.117727	1.90745e-05	0.000752866
K562, 5M	REST	0.6636±0.0127	0.6962±8e-04	0.6027±0.001	0.12305	0.0398468	3.85101e-07
K562, 100M	RFX5	0.8108±7e-04	0.8192±0.0069	0.6597±0.0036	0.345038	0.000365864	0.000239088
K562, 10M	RFX5	0.7576±0.0016	0.7621±0.0022	0.6334±0.0073	0.179343	0.00232878	0.00161063
K562, 150M	RFX5	0.81±9e-04	0.8304±0.0044	0.6688±0.0061	0.0392722	0.00157327	5.84467e-05
K562, 200M	RFX5	0.8006±6e-04	0.8353±0.0054	0.6686±0.0051	0.0223094	0.00134787	2.40988e-05
K562, 25M	RFX5	0.7876±6e-04	0.7959±9e-04	0.6326±0.0034	0.00225171	0.000332913	0.000206565
K562, 300M	RFX5	0.8051±8e-04	0.8433±0.0013	0.6729±0.0056	6.96322e-05	0.00145495	0.00061054
K562, 50M	RFX5	0.8122±0.001	0.8216±0.0064	0.6477±0.0047	0.277261	0.000521547	4.78989e-05
K562, 5M	RFX5	0.6949±0.0038	0.6939±0.0015	0.6186±0.0053	0.810655	0.000529748	0.00293648
K562, 100M	SP1	0.8688±7e-04	0.8736±2e-04	0.6938±9e-04	0.0167453	1.98501e-08	1.03721e-05
K562, 10M	SP1	0.8289±1e-04	0.8106±7e-04	0.6657±0.0013	0.00122561	5.81429e-05	1.93133e-06
K562, 150M	SP1	0.8783±7e-04	0.8873±7e-04	0.7021±0.0019	0.000970568	1.66134e-05	1.36875e-05
K562, 200M	SP1	0.8807±8e-04	0.8944±4e-04	0.7083±0.0012	0.000992529	1.42403e-07	8.74644e-06
K562, 25M	SP1	0.8481±4e-04	0.8417±9e-04	0.6698±6e-04	0.0121303	9.53248e-08	6.20427e-08
K562, 300M	SP1	0.8929±0.0011	0.9034±6e-04	0.718±7e-04	0.0030394	1.3752e-07	6.61911e-09
K562, 50M	SP1	0.86±6e-04	0.8574±5e-04	0.6811±0.0025	0.030902	8.65741e-05	0.000109412
K562, 5M	SP1	0.7969±6e-04	0.7731±7e-04	0.6466±1e-04	1.67783e-05	1.19654e-05	2.68596e-05
K562, 100M	SRF	0.813±8e-04	0.774±0.0037	0.7417±0.0012	0.00705849	7.71034e-06	0.0076437
K562, 10M	SRF	0.8009±2e-04	0.7772±0.0022	0.7347±0.0047	0.00812613	0.00489402	0.00458254
K562, 150M	SRF	0.8278±3e-04	0.7815±0.0035	0.7338±0.0016	0.00523227	0.000197943	0.00139982
K562, 200M	SRF	0.8233±7e-04	0.788±0.002	0.7384±0.0055	0.00114967	0.00376431	0.00682201
K562, 25M	SRF	0.8152±6e-04	0.7836±0.0034	0.7287±0.0037	0.00956413	0.00135797	0.000404994
K562, 300M	SRF	0.8207±0.0013	0.7942±0.0022	0.7538±0.0012	0.00145632	3.17251e-06	0.000480395
K562, 50M	SRF	0.812±2e-04	0.7689±0.0036	0.7359±0.0014	0.00696091	0.000302408	0.00590605
K562, 5M	SRF	0.8112±0.0011	0.7856±0.0011	0.721±0.0046	8.5921e-05	0.0016139	0.00342192
K562, 100M	TBP	0.8577±2e-04	0.854±0.0019	0.6937±0.0087	0.187762	0.0027861	0.00201292
K562, 10M	TBP	0.8763±6e-04	0.8769±0.003	0.7073±0.0028	0.860741	0.000162669	2.18194e-06
K562, 150M	TBP	0.8577±1e-04	0.8565±0.0026	0.6854±0.0024	0.688885	0.000186272	1.1465e-06
K562, 200M	TBP	0.8526±3e-04	0.865±0.003	0.6693±0.0013	0.0529704	2.91346e-05	2.21609e-05
K562, 25M	TBP	0.8617±4e-04	0.8471±0.0049	0.675±0.0012	0.0945457	4.41384e-06	0.000452551
K562, 300M	TBP	0.8441±3e-04	0.8663±0.003	0.6898±0.0023	0.0169781	0.000190029	2.39036e-06
K562, 50M	TBP	0.8638±3e-04	0.8582±0.0028	0.6918±0.0022	0.183001	0.000111092	2.39032e-06
K562, 5M	TBP	0.8687±0.0026	0.871±0.0067	0.6886±0.0073	0.771151	0.000538326	5.38156e-05
K562, 100M	TCF3	0.8183±0.001	0.7949±3e-04	0.6085±4e-04	0.00081059	2.25348e-06	4.70273e-10
K562, 10M	TCF3	0.826±0.0049	0.8047±9e-04	0.6078±5e-04	0.0451766	0.000458256	3.40134e-07
K562, 150M	TCF3	0.8116±4e-04	0.7928±7e-04	0.6057±8e-04	0.000106575	1.36856e-07	7.96595e-09
K562, 200M	TCF3	0.8049±4e-04	0.7922±5e-04	0.6081±0.0011	4.41438e-05	4.56119e-06	2.42371e-06
K562, 25M	TCF3	0.8297±0.0032	0.8068±3e-04	0.602±0.0011	0.0181024	4.46639e-05	1.05093e-05
K562, 300M	TCF3	0.7859±0.001	0.7917±6e-04	0.6109±5e-04	0.0136637	8.54563e-07	2.52935e-09
K562, 50M	TCF3	0.8272±0.0022	0.8014±6e-04	0.6015±9e-04	0.00446472	8.17742e-06	4.80783e-08
K562, 5M	TCF3	0.7924±0.0075	0.7569±0.0035	0.5923±0.0054	0.0260882	5.56083e-05	4.9927e-05
K562, 100M	TCF7	0.7818±0.0012	0.7684±0.0021	0.6557±0.0014	0.0099967	4.24952e-07	5.75679e-06
K562, 10M	TCF7	0.802±0.0023	0.7911±0.0023	0.6883±5e-04	0.0299985	0.000251829	0.000326842
K562, 150M	TCF7	0.7718±0.0017	0.7605±0.0022	0.6715±0.0032	0.0174076	0.000100579	5.36985e-05
K562, 200M	TCF7	0.7687±0.0018	0.7609±8e-04	0.6661±2e-04	0.0353944	0.000265496	2.30051e-05
K562, 25M	TCF7	0.8024±5e-04	0.7892±0.0016	0.6803±0.0027	0.0096038	0.000352747	3.00756e-05
K562, 300M	TCF7	0.7458±0.0021	0.7565±0.0014	0.6583±5e-04	0.0175476	0.000331358	4.54107e-05
K562, 50M	TCF7	0.7989±8e-04	0.7799±4e-04	0.6672±0.0037	0.00028035	0.000468909	0.000947864
K562, 5M	TCF7	0.83±0.0049	0.8194±0.0096	0.6884±0.0135	0.399185	0.00452724	0.00210933
K562, 100M	USF1	0.7877±4e-04	0.7779±5e-04	0.7024±7e-04	0.000111399	1.26703e-06	4.62863e-07
K562, 10M	USF1	0.7962±0.001	0.7918±0.0023	0.7092±9e-04	0.177953	3.44186e-07	0.000143485
K562, 150M	USF1	0.7895±5e-04	0.7802±0.0013	0.7059±3e-04	0.00960101	4.87311e-07	0.00015493
K562, 200M	USF1	0.79±6e-04	0.7831±7e-04	0.7061±2e-04	0.00208243	6.86515e-06	2.00416e-05
K562, 25M	USF1	0.7941±4e-04	0.7891±2e-04	0.7009±7e-04	0.00131012	1.06743e-06	1.97551e-05
K562, 300M	USF1	0.784±9e-04	0.7827±8e-04	0.7136±5e-04	0.326929	2.5569e-06	1.07496e-06
K562, 50M	USF1	0.7891±3e-04	0.7801±3e-04	0.7045±5e-04	1.69335e-05	2.70557e-07	2.80551e-07
K562, 5M	USF1	0.8026±0.001	0.7854±0.0062	0.7232±0.0061	0.106105	0.00490546	0.0020246
K562, 100M	USF2	0.834±0.0017	0.8206±8e-04	0.6964±0.0022	0.00600001	1.95399e-06	5.92957e-05
K562, 10M	USF2	0.7839±0.0027	0.7729±0.0019	0.6888±0.0025	0.0341279	1.3541e-05	1.90027e-05
K562, 150M	USF2	0.8333±0.0022	0.8364±5e-04	0.7048±0.0021	0.293882	1.89763e-06	0.000120988
K562, 200M	USF2	0.8433±0.0026	0.8422±5e-04	0.7111±0.0017	0.714485	8.14413e-06	4.28208e-05
K562, 25M	USF2	0.8011±0.0022	0.7995±9e-04	0.6907±0.0011	0.560998	3.27711e-05	2.33868e-07
K562, 300M	USF2	0.837±0.0035	0.8498±0.002	0.7139±0.0018	0.0466424	7.96488e-05	1.14804e-06
K562, 50M	USF2	0.8179±0.0016	0.8067±0.0015	0.6911±0.0011	0.00704396	1.17566e-06	9.72119e-07
K562, 5M	USF2	0.7578±0.0022	0.7457±0.0013	0.677±0.0018	0.0140586	1.16634e-05	1.55952e-05
K562, 100M	YY1	0.8865±3e-04	0.8931±7e-04	0.7939±0.0028	0.0050628	0.000771744	0.000376675
K562, 10M	YY1	0.8674±5e-04	0.8718±0.0024	0.7715±0.0027	0.202955	0.000582779	1.14924e-05
K562, 150M	YY1	0.896±3e-04	0.8989±0.0011	0.7908±8e-04	0.101754	6.25449e-06	3.51262e-07
K562, 200M	YY1	0.8885±3e-04	0.8986±5e-04	0.7974±7e-04	0.000178157	4.80859e-06	1.8329e-07
K562, 25M	YY1	0.8762±4e-04	0.8854±0.0011	0.7705±0.0013	0.00684655	3.24183e-05	3.5406e-07
K562, 300M	YY1	0.8912±4e-04	0.9007±2e-04	0.8052±9e-04	0.000203037	8.9178e-06	4.30334e-05
K562, 50M	YY1	0.8847±1e-04	0.8878±7e-04	0.7792±0.0026	0.0392143	0.0005803	0.000260158
K562, 5M	YY1	0.8438±0.0044	0.8347±5e-04	0.7664±0.0015	0.1705	0.00127618	0.000187181
K562, 100M	ZBTB33	0.5216±0.0013	0.4988±0.0041	0.5071±0.0068	0.0226475	0.164311	0.367312
K562, 10M	ZBTB33	0.5202±0.0032	0.5057±0.0057	0.5133±0.0077	0.108445	0.479748	0.475341
K562, 150M	ZBTB33	0.5372±0.0012	0.5206±7e-04	0.5074±0.0044	0.00095968	0.0160773	0.0929808
K562, 200M	ZBTB33	0.5256±6e-04	0.5254±0.0025	0.5136±0.0011	0.950758	0.00239796	0.0254831
K562, 25M	ZBTB33	0.5028±0.0016	0.4949±0.0049	0.5066±0.0016	0.245427	0.171033	0.129127
K562, 300M	ZBTB33	0.5484±0.001	0.545±0.0026	0.5129±0.0015	0.327692	8.95752e-05	0.00138501
K562, 50M	ZBTB33	0.4843±0.001	0.4876±0.0017	0.5101±0.0053	0.178775	0.0363719	0.0420116
K562, 5M	ZBTB33	0.5379±0.002	0.5206±0.014	0.5058±0.005	0.339327	0.013429	0.406745
K562, 100M	ZNF143	0.8566±0.0013	0.8524±0.0011	0.6997±0.0011	0.0691349	1.08811e-07	7.22055e-08
K562, 10M	ZNF143	0.8332±0.0015	0.8406±0.0027	0.7126±0.0015	0.0967479	5.70433e-07	2.3441e-05
K562, 150M	ZNF143	0.8466±0.0018	0.8538±6e-04	0.7079±0.0021	0.0461442	1.2022e-06	6.72811e-05
K562, 200M	ZNF143	0.8475±0.0023	0.8586±0.0021	0.7086±0.002	0.0236646	1.59962e-06	9.01207e-07
K562, 25M	ZNF143	0.8511±5e-04	0.8481±0.0012	0.6983±0.0017	0.109091	3.79344e-05	9.34927e-07
K562, 300M	ZNF143	0.8323±0.0031	0.8636±9e-04	0.7189±0.0034	0.00620657	1.77115e-05	0.000262833
K562, 50M	ZNF143	0.8573±4e-04	0.8482±0.0017	0.7037±0.0017	0.0277859	4.74007e-05	4.58561e-07
K562, 5M	ZNF143	0.8211±0.005	0.8347±3e-04	0.7058±8e-04	0.112851	0.00153514	2.66534e-06
K562, 100M	ZNF24	0.6581±0.0045	0.7029±4e-04	0.5823±0.003	0.00958903	0.000344697	0.000515562
K562, 10M	ZNF24	0.6763±0.0099	0.6619±0.0032	0.5758±0.0027	0.281093	0.00647716	4.02926e-05
K562, 150M	ZNF24	0.6366±0.0055	0.6978±0.0012	0.5814±0.0013	0.00613314	0.00743932	3.04925e-07
K562, 200M	ZNF24	0.6306±0.0045	0.7027±8e-04	0.5842±0.0026	0.00299996	0.00224286	0.000158165
K562, 25M	ZNF24	0.671±0.0036	0.6839±0.0018	0.5614±0.0023	0.0521585	5.23514e-05	3.74444e-06
K562, 300M	ZNF24	0.6021±0.0034	0.6967±0.0015	0.5859±0.004	0.00024137	0.039135	0.000370963
K562, 50M	ZNF24	0.6654±0.0044	0.6842±0.003	0.5759±0.006	0.0290287	0.000460098	0.000591539
K562, 5M	ZNF24	0.594±0.0106	0.5827±0.0103	0.5204±0.0092	0.484586	0.00667582	0.0110124
K562, 100M	ZNF384	0.7993±0.0019	0.7745±5e-04	0.4756±0.0014	0.00388034	5.70845e-08	3.2446e-06
K562, 10M	ZNF384	0.7929±0.0033	0.7724±0.0015	0.5014±0.002	0.0134953	1.89931e-06	1.36226e-07
K562, 150M	ZNF384	0.7894±0.0026	0.7727±6e-04	0.4673±0.0016	0.0195789	5.804e-07	3.19815e-06
K562, 200M	ZNF384	0.7865±0.0028	0.773±7e-04	0.4621±0.0021	0.0332101	2.25054e-07	6.09766e-06
K562, 25M	ZNF384	0.8±0.0014	0.7777±7e-04	0.4932±0.001	0.000868896	3.44631e-08	1.08391e-08
K562, 300M	ZNF384	0.7725±0.0036	0.7776±9e-04	0.4583±7e-04	0.282649	7.20291e-05	1.44816e-09
K562, 50M	ZNF384	0.7992±0.0015	0.7727±0.0011	0.4845±7e-04	0.000249073	5.245e-07	1.78165e-08
K562, 5M	ZNF384	0.7626±0.0055	0.7664±9e-04	0.5247±0.0041	0.563777	8.91881e-06	0.000151465
K562, 100M	ZSCAN29	0.7825±0.0023	0.7674±0.0015	0.5683±0.0031	0.00761844	1.67704e-06	1.68911e-05
K562, 10M	ZSCAN29	0.7431±0.0054	0.6986±0.0074	0.5727±0.0064	0.0103224	4.28076e-05	0.000235557
K562, 150M	ZSCAN29	0.7802±0.0018	0.7902±0.0023	0.5698±0.0066	0.0285415	0.000455184	0.0002795
K562, 200M	ZSCAN29	0.7861±0.002	0.7911±0.0026	0.5851±0.002	0.206652	2.45083e-07	8.45835e-07
K562, 25M	ZSCAN29	0.7733±0.0026	0.7349±0.0028	0.5691±0.0018	0.000589357	1.21256e-06	5.89334e-06
K562, 300M	ZSCAN29	0.775±0.0024	0.8014±0.0014	0.5952±0.0041	0.00177017	2.26668e-05	0.00010654
K562, 50M	ZSCAN29	0.7796±0.0021	0.7533±0.0048	0.5712±0.0036	0.0181234	8.41127e-06	1.32708e-05
K562, 5M	ZSCAN29	0.615±0.0064	0.6243±0.0069	0.5564±0.0065	0.374446	0.00302786	0.00202927

## Sheet: Figure S2B
Test data	Average AUROC ranks			P-values
	TAMC (Multiple, 100M)	TOBIAS	HINT-ATAC (GM12878)	Friedman test	Nemenyi post-hoc test
					TAMC vs. TOBIAS	TAMC vs. HINT-ATAC	TOBIAS vs. HINT-ATAC
K562, 300M	1.8723±0.0542	1.1489±0.0484	2.9787±0.0213	4.62575e-18	0.00131769	2.44667e-07	2.17604e-14
K562, 200M	1.6667±0.0633	1.3333±0.0633	3±0	1.05562e-16	0.185545	4.8218e-10	3.73035e-14
K562, 150M	1.6241±0.0677	1.3759±0.0677	3±0	2.57988e-16	0.492732	6.07575e-11	5.85088e-14
K562, 100M	1.4255±0.0693	1.5957±0.0751	2.9787±0.0213	1.2724e-15	0.556984	8.78186e-14	1.22451e-10
K562, 50M	1.3475±0.0633	1.6809±0.0695	2.9716±0.0284	5.54947e-16	0.224664	4.79616e-14	9.42035e-10
K562, 25M	1.2482±0.056	1.7801±0.0627	2.9716±0.0223	1.01164e-16	0.0355061	3.18634e-14	1.23687e-08
K562, 10M	1.2128±0.0568	1.8298±0.0648	2.9574±0.0298	1.05562e-16	0.00782727	2.95319e-14	1.37514e-07
K562, 5M	1.383±0.0772	1.7092±0.0646	2.9078±0.0389	4.63698e-14	0.268959	3.5516e-13	1.23687e-08

## Sheet: Figure S2C
Test data	Average AUROC ranks			P-values
	TAMC (Multiple, 50M)	TOBIAS	HINT-ATAC (GM12878)	Friedman test	Nemenyi post-hoc test
					TAMC vs. TOBIAS	TAMC vs. HINT-ATAC	TOBIAS vs. HINT-ATAC
K562, 300M	1.9574±0.0449	1.078±0.0382	2.9645±0.0209	1.21072e-18	6.9715e-05	3.73322e-06	3.90799e-14
K562, 200M	1.8298±0.0506	1.1702±0.0506	3±0	1.49777e-18	0.00192238	7.64908e-08	2.0095e-14
K562, 150M	1.7447±0.0584	1.2553±0.0584	3±0	4.70301e-17	0.0771159	1.82141e-09	3.18634e-14
K562, 100M	1.6028±0.0662	1.4184±0.0734	2.9787±0.0213	1.2724e-15	0.556984	1.22451e-10	8.78186e-14
K562, 50M	1.4326±0.0679	1.5887±0.074	2.9787±0.0213	1.54094e-15	0.687401	1.72418e-13	6.07575e-11
K562, 25M	1.2837±0.0617	1.7447±0.0682	2.9716±0.0223	2.57988e-16	0.0976733	3.73035e-14	3.48522e-09
K562, 10M	1.1773±0.0495	1.8582±0.058	2.9645±0.0253	2.82233e-17	0.00192238	2.53131e-14	4.3082e-07
K562, 5M	1.2695±0.0503	1.766±0.0582	2.9645±0.0232	5.94318e-17	0.0200365	2.95319e-14	2.29403e-08

## Sheet: Figure 3
Train data	Test data	Average AUROC ranks						Friedman test p-value
		[A]	[B]	[C]	[D]	[E]	[F]
GM12878, 150M	GM12878, 150M	2.1206±0.1617	2.9965±0.1599	2.5887±0.1953	2.8901±0.1529	4.4043±0.1322	6±0	7.43987e-29
HepG2, 150M	HepG2, 150M	2.7021±0.193	2.8014±0.1711	2.7163±0.1833	2.5957±0.172	4.383±0.1622	5.8014±0.124	1.15917e-23
Nemenyi post-hoc test p-values (GM12878)							Nemenyi post-hoc test p-values (GM12878)
	[A]	[B]	[C]	[D]	[E]			[A]	[B]	[C]	[D]	[E]
[B]	0.198843	NA	NA	NA	NA		[B]	1	NA	NA	NA	NA
[C]	0.856811	0.868954	NA	NA	NA		[C]	0.999998	1	NA	NA	NA
[D]	0.417965	0.99846	0.979992	NA	NA		[D]	0.997901	0.995255	0.993965	NA	NA
[E]	3.30494e-08	0.00302547	2.07825e-05	0.000571404	NA		[E]	0.000218075	0.000314826	0.000355252	2.73213e-05	NA
[F]	4.4853e-14	1.77081e-13	4.36318e-14	7.68274e-14	0.000721203		[F]	9.9698e-14	1.23013e-13	1.33782e-13	5.973e-14	0.00335876
[A] TAMC: footprint (nbc) + cleavage (nbc) (default)
[B] TAMC: footprint (bc) + cleavage (nbc)
[C] TAMC: footprint (nbc) + cleavage (bc)
[D] TAMC: footprint (bc) + cleavage (bc)
[E] TOBIAS: footprint (bc)
[F] HINT-ATAC: cleavage (bc)

## Sheet: Figure 5B
Train data	Test data	Average AUROC ranks							Friedman test p-value
		[A]	[B]	[C]	[D]	[E]	[F]	[G]
GM12878, 150M	GM12878, 150M	2.7908±0.1604	5.9716±0.0859	3.273±0.1582	2.3723±0.1702	2.195±0.1697	4.4894±0.1375	6.9078±0.0389	7.44871e-42
Nemenyi post-hoc test p-values (GM12878)
	[A]	[B]	[C]	[D]	[E]	[F]
[B]	1.40881e-11	NA	NA	NA	NA	NA
[C]	0.877977	5.81708e-08	NA	NA	NA	NA
[D]	0.983874	1.20681e-13	0.38109	NA	NA	NA
[E]	0.867835	6.93889e-14	0.156719	0.999348	NA	NA
[F]	0.0021178	0.0158079	0.118126	5.90685e-05	5.93479e-06	NA
[G]	6.9722e-14	0.324087	1.00253e-13	6.76126e-14	6.61693e-14	9.56415e-07
[A] TAMC (Default input)
[B] TAMC (Input variant 1)
[C] TAMC (Input variant 2)
[D] TAMC (Input variant 3)
[E] TAMC (Input variant 4)
[F] TOBIAS
[G] HINT-ATAC

## Sheet: Figure 5C
Train data	Test data	Average AUROC ranks			P-values
		[A]	[B]	[C]	Friedman test	Nemenyi post-hoc test
						[A] vs. [B]	[A] vs. [C]	[B] vs. [C]
GM12878, 150M	GM12878, 150M	2.0284±0.0758	2.0071±0.0833	1.9645±0.0868	0.644941	0.719281	0.719281	1
[A] TAMC (no fragment size separation)
[B] TAMC (≤ 1Nr + > 1Nr) (default)
[C] TAMC (≤ 1Nr + > 1Nr & ≤ 2Nr + > 2Nr )

## Sheet: Figure 5D
Train data	Test data	Average AUROC ranks			P-values
		[A]	[B]	[C]	Friedman test	Nemenyi post-hoc test
						[A] vs. [B]	[A] vs. [C]	[B] vs. [C]
GM12878, 150M	GM12878, 150M	1.6241±0.0916	2.1489±0.081	2.227±0.0907	0.00413243	0.0268189	0.00782727	0.910456
[A] TAMC (Motif center ± 500bp) (default)
[B] TAMC (Motif center ± 250bp)
[C] TAMC (Motif center ± 50bp )
