# Supplementary material for: TAMC: A deep-learning approach to predict motif-centric transcriptional factor binding activity based on ATAC-seq profile
Source: PLoS Comput Biol. 2022 Sep 12;18(9):e1009921. doi: 10.1371/journal.pcbi.1009921 (PMC9499209; doi:10.1371/journal.pcbi.1009921)
Supplement: S4 Table — (XLSX) [file pcbi.1009921.s010.xlsx]

## Sheet: Figure 2B-D, S2A-B
Test data	TF	TAMC (Multiple, 150M)			TAMC (Multiple, 100M)			TAMC (Multiple, 50M)			TAMC (GM12878, 150M)			TAMC (HepG2, 150M)			TOBIAS			HINT-ATAC
		Rep 1	Rep 2	Rep 3	Rep 1	Rep 2	Rep 3	Rep 1	Rep 2	Rep 3	Rep 1	Rep 2	Rep 3	Rep 1	Rep 2	Rep 3	Rep 1	Rep 2	Rep 3	Rep 1	Rep 2	Rep 3
K562 (300M)	ZNF384	0.765301	0.776049	0.776022	0.736189	0.735774	0.734039	0.757536	0.759681	0.757119	0.737501	0.745096	0.742653	0.722421	0.723032	0.740625	0.777534	0.776203	0.779167	0.458924	0.459185	0.456873
K562 (300M)	ETV6	0.820313	0.826069	0.827126	0.802387	0.791391	0.793055	0.808275	0.793775	0.805257	0.814902	0.821003	0.820911	0.801169	0.825496	0.826536	0.832268	0.828875	0.831359	0.665227	0.660367	0.666612
K562 (300M)	IKZF1	0.725021	0.730048	0.725257	0.701081	0.701108	0.704667	0.701733	0.70127	0.700618	0.727319	0.724278	0.726119	0.657435	0.657486	0.661048	0.714967	0.715599	0.7119	0.586565	0.584119	0.584704
K562 (300M)	NFYA	0.891129	0.894285	0.896924	0.896687	0.896723	0.896633	0.863689	0.854595	0.856089	0.899786	0.899531	0.899342	0.902174	0.90165	0.901917	0.864215	0.866192	0.861289	0.780176	0.783988	0.779994
K562 (300M)	NFYB	0.878099	0.87856	0.877707	0.877744	0.879341	0.87975	0.880504	0.879975	0.880814	0.880879	0.879524	0.881807	0.877041	0.876769	0.875882	0.821418	0.821159	0.820548	0.77444	0.775324	0.777832
K562 (300M)	MYC	0.859231	0.870253	0.863446	0.861014	0.864252	0.866439	0.850663	0.831344	0.826552	0.788258	0.760777	0.789974	0.882003	0.884562	0.884143	0.876088	0.875216	0.875476	0.675627	0.679402	0.678821
K562 (300M)	CEBPB	0.667874	0.671899	0.677018	0.665477	0.665785	0.662338	0.640832	0.646317	0.648258	0.681294	0.685908	0.683366	0.651074	0.650326	0.654336	0.764913	0.764902	0.758669	0.609994	0.610655	0.618042
K562 (300M)	TCF3	0.787849	0.784486	0.785314	0.763777	0.769698	0.76815	0.71756	0.738562	0.75895	0.739162	0.766559	0.760982	0.775708	0.774105	0.77599	0.791777	0.790659	0.792626	0.611303	0.609947	0.61154
K562 (300M)	EGR1	0.750357	0.756692	0.753297	0.730349	0.72812	0.740193	0.750422	0.751719	0.753181	0.759769	0.762713	0.762912	0.719043	0.721529	0.721942	0.754937	0.756056	0.755245	0.636663	0.639286	0.636975
K562 (300M)	ATF3	0.764554	0.767077	0.765459	0.718703	0.723755	0.721173	0.712024	0.71525	0.718055	0.756276	0.754812	0.75541	0.76353	0.761957	0.763828	0.786184	0.78333	0.785093	0.716948	0.718719	0.716972
K562 (300M)	ZNF143	0.826243	0.836337	0.834443	0.831322	0.845769	0.850871	0.83205	0.828307	0.829115	0.850409	0.860872	0.861196	0.825356	0.843118	0.836529	0.86227	0.863112	0.865278	0.713567	0.717872	0.72529
K562 (300M)	FOXK2	0.760311	0.766237	0.771942	0.7522	0.765782	0.762311	0.769218	0.765513	0.768221	0.763376	0.775661	0.765981	0.759665	0.759139	0.766179	0.808554	0.809882	0.807911	0.638039	0.644722	0.640009
K562 (300M)	CREM	0.841366	0.842324	0.840852	0.828112	0.838705	0.842299	0.829692	0.831143	0.829988	0.835789	0.835912	0.835305	0.82976	0.829239	0.832218	0.83587	0.833988	0.834587	0.706448	0.708054	0.70194
K562 (300M)	NR2F1	0.773061	0.762325	0.767519	0.77031	0.778457	0.779397	0.731844	0.736827	0.736526	0.776944	0.778075	0.779035	0.769534	0.769172	0.769436	0.776484	0.778059	0.776532	0.613135	0.615853	0.613769
K562 (300M)	TCF7	0.742171	0.745936	0.749368	0.739679	0.738096	0.737508	0.731393	0.732536	0.735164	0.758273	0.758418	0.757897	0.737748	0.735559	0.732778	0.758947	0.756203	0.754263	0.659051	0.658285	0.65748
K562 (300M)	NFATC3	0.730988	0.706254	0.73587	0.672431	0.682243	0.679395	0.656441	0.655575	0.659065	0.660189	0.672555	0.672526	0.656849	0.652571	0.6636	0.727959	0.729439	0.734815	0.55538	0.556002	0.561093
K562 (300M)	ZSCAN29	0.774258	0.77133	0.779422	0.790995	0.791378	0.790211	0.750983	0.772174	0.758064	0.774411	0.771239	0.766	0.749977	0.745875	0.757205	0.803783	0.799023	0.801387	0.590471	0.591743	0.603304
K562 (300M)	GABPA	0.816558	0.811415	0.815435	0.810129	0.809637	0.81	0.758524	0.756564	0.754241	0.832208	0.834038	0.834451	0.817167	0.812204	0.813758	0.815744	0.817685	0.817928	0.702187	0.710284	0.707132
K562 (300M)	ZNF24	0.595447	0.606851	0.603988	0.67065	0.672373	0.670436	0.583689	0.590937	0.584407	0.629836	0.635421	0.632837	0.659837	0.655548	0.663597	0.694037	0.699298	0.696653	0.592388	0.578537	0.586907
K562 (300M)	ATF7	0.803835	0.806699	0.806544	0.80559	0.79688	0.800876	0.783667	0.777116	0.78449	0.803836	0.814831	0.814197	0.811266	0.809965	0.810785	0.823627	0.82617	0.825313	0.702794	0.700552	0.700527
K562 (300M)	NR2C2	0.680003	0.674693	0.679066	0.710798	0.719726	0.716707	0.726911	0.72285	0.723787	0.782747	0.785714	0.787276	0.663656	0.672376	0.676463	0.814422	0.837462	0.818618	0.5899	0.57695	0.574538
K562 (300M)	TBP	0.844267	0.843627	0.844509	0.831821	0.832487	0.829882	0.824043	0.820244	0.820763	0.804153	0.813072	0.815451	0.799763	0.822717	0.821267	0.872215	0.862517	0.864271	0.685851	0.689788	0.693872
K562 (300M)	RFX5	0.805695	0.803504	0.806162	0.797978	0.799145	0.805907	0.842997	0.844318	0.844128	0.80166	0.807032	0.807565	0.831883	0.833704	0.835522	0.845955	0.842137	0.841844	0.681922	0.662757	0.674132
K562 (300M)	USF2	0.830069	0.839858	0.841197	0.840254	0.837801	0.837654	0.784878	0.782279	0.783003	0.829533	0.834461	0.836712	0.846327	0.846288	0.846326	0.853275	0.846233	0.849972	0.717338	0.7114	0.713039
K562 (300M)	NRF1	0.88658	0.888321	0.891323	0.849667	0.84844	0.844032	0.850477	0.851184	0.843969	0.885407	0.885796	0.88306	0.88348	0.883832	0.884599	0.874474	0.875188	0.874915	0.727631	0.72776	0.731685
K562 (300M)	CTCF	0.928643	0.928911	0.929109	0.926129	0.931319	0.931741	0.941306	0.939244	0.942147	0.932028	0.937189	0.936939	0.935663	0.937037	0.934251	0.879311	0.879025	0.877983	0.821361	0.821473	0.820419
K562 (300M)	BHLHE40	0.766569	0.775737	0.775467	0.712598	0.732518	0.73449	0.744554	0.736882	0.742339	0.777328	0.778239	0.775268	0.753212	0.760737	0.762132	0.791016	0.789916	0.790658	0.645616	0.646981	0.645775
K562 (300M)	MXI1	0.815458	0.811894	0.830961	0.793479	0.797025	0.796383	0.811408	0.814689	0.811134	0.879197	0.8817	0.882829	0.827181	0.847693	0.849517	0.881977	0.884248	0.880153	0.609291	0.616956	0.622242
K562 (300M)	MAX	0.768014	0.768714	0.767992	0.75694	0.75868	0.751731	0.703063	0.701388	0.697804	0.752913	0.747952	0.753258	0.749101	0.750488	0.750655	0.773179	0.771551	0.772396	0.623399	0.622522	0.625178
K562 (300M)	ELK1	0.935761	0.938514	0.933739	0.944179	0.943396	0.946235	0.941709	0.932764	0.941409	0.942593	0.944558	0.946257	0.948255	0.948487	0.94863	0.948812	0.947322	0.94922	0.774001	0.768054	0.771792
K562 (300M)	MAZ	0.877704	0.889278	0.894692	0.898296	0.899097	0.89357	0.873606	0.874474	0.877031	0.877644	0.902192	0.903997	0.903679	0.906514	0.906387	0.89987	0.898804	0.898789	0.710316	0.706641	0.70503
K562 (300M)	E2F4	0.922613	0.91822	0.91796	0.893495	0.900424	0.898587	0.887259	0.884706	0.886874	0.921157	0.921837	0.924807	0.908542	0.909646	0.909891	0.919577	0.917416	0.922169	0.661156	0.682461	0.670921
K562 (300M)	MAFK	0.813886	0.81504	0.815154	0.809289	0.806896	0.806377	0.765518	0.770258	0.778346	0.801709	0.802572	0.802142	0.792124	0.793463	0.791459	0.804636	0.803573	0.80263	0.670926	0.669424	0.670375
K562 (300M)	JUND	0.834186	0.831328	0.833286	0.804267	0.804419	0.802803	0.752547	0.752649	0.792053	0.829694	0.829414	0.828401	0.817988	0.821432	0.822523	0.829567	0.828583	0.828499	0.688263	0.688943	0.688566
K562 (300M)	ESRRA	0.717007	0.721532	0.71583	0.732659	0.726542	0.72999	0.681707	0.662119	0.683514	0.745145	0.746785	0.752307	0.71508	0.721159	0.735254	0.752725	0.754761	0.756355	0.672351	0.664159	0.667328
K562 (300M)	CREB1	0.839105	0.843501	0.845292	0.815031	0.819765	0.821322	0.839656	0.834384	0.839749	0.836492	0.83699	0.835173	0.840031	0.838695	0.839406	0.849733	0.851155	0.850958	0.724542	0.731105	0.727626
K562 (300M)	NFIC	0.70329	0.700624	0.706328	0.708843	0.710417	0.712058	0.713219	0.713945	0.712854	0.690192	0.700861	0.699875	0.685039	0.708065	0.714273	0.746738	0.744603	0.7476	0.657231	0.655009	0.654837
K562 (300M)	REST	0.833735	0.83127	0.817579	0.834167	0.838433	0.83555	0.786364	0.784581	0.783312	0.855309	0.862029	0.854656	0.8348	0.827645	0.834576	0.855317	0.852977	0.855494	0.691825	0.687817	0.690108
K562 (300M)	ATF2	0.724984	0.725418	0.724647	0.64821	0.650396	0.653002	0.709167	0.709385	0.708178	0.690892	0.70048	0.709965	0.702492	0.698189	0.704066	0.738356	0.741005	0.740709	0.67921	0.676871	0.674456
K562 (300M)	YY1	0.890441	0.891517	0.891503	0.884819	0.894929	0.896387	0.893918	0.896377	0.895892	0.882013	0.896017	0.899445	0.903014	0.902924	0.903145	0.900736	0.900343	0.90093	0.803514	0.805782	0.806288
K562 (300M)	ELF1	0.783727	0.788805	0.784414	0.759612	0.770795	0.772186	0.758295	0.759834	0.719144	0.671029	0.696437	0.690747	0.757263	0.763191	0.771521	0.805066	0.807753	0.807747	0.658065	0.660944	0.658094
K562 (300M)	MEF2A	0.694474	0.7237	0.724177	0.741532	0.749547	0.756424	0.700889	0.706641	0.710901	0.748052	0.759734	0.763208	0.708461	0.721489	0.720965	0.778518	0.772568	0.774782	0.560132	0.571367	0.559046
K562 (300M)	ETS1	0.842454	0.844423	0.843654	0.837245	0.838288	0.843542	0.79041	0.79509	0.793309	0.858612	0.85898	0.858853	0.850321	0.846319	0.848188	0.865551	0.863441	0.86261	0.692064	0.690102	0.684375
K562 (300M)	SP1	0.891123	0.892888	0.894831	0.885511	0.894466	0.893999	0.870834	0.872381	0.866094	0.888793	0.894077	0.894515	0.911885	0.914208	0.913545	0.904488	0.902992	0.902576	0.717144	0.717406	0.719384
K562 (300M)	ZBTB33	0.550133	0.546542	0.548561	0.552204	0.552629	0.551459	0.540173	0.539196	0.540459	0.545725	0.546664	0.54338	0.545105	0.544279	0.545812	0.541316	0.550088	0.543689	0.510096	0.51514	0.513468
K562 (300M)	USF1	0.784027	0.785475	0.782448	0.769923	0.769913	0.765986	0.773448	0.776114	0.77596	0.77515	0.776469	0.779566	0.782967	0.798592	0.79559	0.78228	0.784185	0.781541	0.712575	0.714295	0.713987
K562 (300M)	SRF	0.823284	0.819407	0.819325	0.793523	0.792467	0.793435	0.801845	0.802739	0.803003	0.77604	0.77401	0.775178	0.817356	0.818034	0.816277	0.790116	0.794484	0.79785	0.751373	0.754786	0.755146
K562 (200M)	ZNF384	0.780924	0.789506	0.789084	0.761192	0.761255	0.760792	0.764462	0.773834	0.769689	0.754416	0.766236	0.764625	0.743973	0.744675	0.759968	0.774518	0.772384	0.772192	0.464076	0.464212	0.457886
K562 (200M)	ETV6	0.827968	0.832312	0.832669	0.807099	0.797169	0.79849	0.819394	0.808167	0.816203	0.821145	0.826424	0.82674	0.803939	0.826202	0.826592	0.82136	0.822909	0.821064	0.661774	0.659798	0.658605
K562 (200M)	IKZF1	0.733706	0.736089	0.733473	0.711429	0.712363	0.714272	0.715686	0.715205	0.714895	0.73484	0.732332	0.734116	0.659354	0.659124	0.662054	0.708564	0.708799	0.709076	0.586752	0.576557	0.577427
K562 (200M)	NFYA	0.890463	0.891912	0.893183	0.8921	0.891409	0.892575	0.857485	0.848254	0.850863	0.89646	0.895998	0.895381	0.894962	0.894962	0.894817	0.856208	0.854903	0.853625	0.780003	0.775979	0.782618
K562 (200M)	NFYB	0.876137	0.877561	0.876641	0.874336	0.87613	0.874617	0.877276	0.876565	0.877698	0.882175	0.881586	0.882964	0.875513	0.877565	0.874701	0.812412	0.814334	0.813015	0.772742	0.768536	0.771047
K562 (200M)	MYC	0.861671	0.869155	0.864994	0.864438	0.867462	0.870129	0.841535	0.82952	0.822658	0.806257	0.783637	0.807991	0.879436	0.880808	0.879792	0.870463	0.868409	0.868277	0.665958	0.664526	0.665623
K562 (200M)	CEBPB	0.711263	0.714754	0.719313	0.70562	0.704135	0.700494	0.693038	0.69975	0.700709	0.727475	0.73605	0.731786	0.697229	0.696422	0.700075	0.759685	0.763176	0.766804	0.607532	0.616503	0.620605
K562 (200M)	TCF3	0.805524	0.804949	0.804149	0.788017	0.793849	0.792635	0.740667	0.757976	0.777928	0.769226	0.790705	0.786746	0.789567	0.787771	0.789866	0.791378	0.792099	0.793035	0.609416	0.609024	0.60582
K562 (200M)	EGR1	0.749491	0.754728	0.752205	0.732198	0.730374	0.739142	0.746771	0.747355	0.746708	0.748246	0.751648	0.752001	0.741369	0.742416	0.742784	0.748847	0.745385	0.744423	0.629346	0.62816	0.631059
K562 (200M)	ATF3	0.785325	0.787734	0.786206	0.739789	0.746651	0.742226	0.736995	0.742369	0.744882	0.777703	0.77555	0.777137	0.777519	0.77625	0.778597	0.788984	0.789968	0.792217	0.711563	0.710958	0.711792
K562 (200M)	ZNF143	0.843085	0.8507	0.848605	0.837735	0.851208	0.854237	0.839058	0.837437	0.838113	0.853921	0.862667	0.862899	0.841663	0.853527	0.850074	0.862609	0.857668	0.855397	0.707947	0.712328	0.705469
K562 (200M)	FOXK2	0.775931	0.782996	0.788854	0.768358	0.781597	0.778783	0.782326	0.779151	0.781706	0.785123	0.795928	0.78834	0.775382	0.774108	0.779955	0.809881	0.807129	0.809064	0.637352	0.647236	0.640451
K562 (200M)	CREM	0.852061	0.852945	0.851811	0.84195	0.850307	0.851458	0.83708	0.840315	0.838528	0.847774	0.847841	0.847789	0.841575	0.841491	0.844062	0.829832	0.83099	0.82965	0.696627	0.700224	0.700625
K562 (200M)	NR2F1	0.78324	0.776284	0.77944	0.78293	0.789071	0.789613	0.740808	0.747388	0.747445	0.78419	0.785175	0.786095	0.779605	0.779069	0.779406	0.770054	0.772022	0.770402	0.607678	0.608008	0.607576
K562 (200M)	TCF7	0.76542	0.768884	0.771742	0.761654	0.761132	0.759769	0.751173	0.755066	0.758382	0.781739	0.782212	0.781622	0.749857	0.748404	0.74684	0.760383	0.759882	0.762493	0.665651	0.666307	0.666308
K562 (200M)	NFATC3	0.731105	0.711155	0.732851	0.687109	0.699116	0.699135	0.67745	0.676246	0.68179	0.686155	0.698656	0.698329	0.693983	0.689571	0.698908	0.718425	0.722753	0.717606	0.562918	0.547138	0.551355
K562 (200M)	ZSCAN29	0.785714	0.782742	0.789759	0.791151	0.792669	0.789345	0.765274	0.784191	0.771351	0.776226	0.772574	0.768382	0.760784	0.751108	0.768198	0.788261	0.79633	0.788748	0.58696	0.587322	0.581135
K562 (200M)	GABPA	0.823586	0.818867	0.822286	0.817189	0.814208	0.815744	0.774299	0.772668	0.771131	0.832009	0.833216	0.833399	0.822262	0.819281	0.820525	0.81423	0.814191	0.814686	0.696069	0.69906	0.697495
K562 (200M)	ZNF24	0.621662	0.63478	0.635322	0.698031	0.69948	0.697959	0.607279	0.614697	0.610807	0.672377	0.677201	0.674069	0.697072	0.693186	0.699018	0.701234	0.702939	0.703988	0.582254	0.589298	0.581045
K562 (200M)	ATF7	0.831142	0.834374	0.834712	0.825285	0.818126	0.82241	0.801676	0.794196	0.801781	0.823776	0.831392	0.830449	0.831832	0.8307	0.83169	0.824086	0.825138	0.822306	0.690307	0.687537	0.687634
K562 (200M)	NR2C2	0.721184	0.718533	0.72232	0.734124	0.741857	0.737628	0.736586	0.733714	0.734282	0.779984	0.788095	0.790462	0.696598	0.702689	0.70534	0.809091	0.814006	0.807088	0.58824	0.598164	0.570717
K562 (200M)	TBP	0.852682	0.852105	0.852987	0.840361	0.840943	0.838749	0.840872	0.837244	0.837691	0.817578	0.829284	0.831881	0.809731	0.8325	0.831576	0.865859	0.869647	0.859384	0.671906	0.66833	0.667581
K562 (200M)	RFX5	0.80094	0.799451	0.801337	0.786149	0.789283	0.796024	0.829543	0.829211	0.828693	0.803438	0.808704	0.809076	0.822322	0.824633	0.826038	0.837489	0.843303	0.825015	0.673461	0.673948	0.658283
K562 (200M)	USF2	0.838352	0.844677	0.846956	0.843305	0.841831	0.840481	0.790704	0.787558	0.786267	0.836354	0.840911	0.841019	0.84823	0.848186	0.848169	0.842868	0.84265	0.841182	0.708227	0.711117	0.71402
K562 (200M)	NRF1	0.874024	0.87551	0.877543	0.852418	0.849948	0.84577	0.84925	0.84913	0.843386	0.875451	0.875721	0.874154	0.87028	0.869035	0.870797	0.863844	0.866072	0.86467	0.719189	0.718513	0.719882
K562 (200M)	CTCF	0.924513	0.924828	0.925133	0.922626	0.92675	0.927792	0.934227	0.93286	0.933056	0.9267	0.932107	0.931844	0.930055	0.932148	0.929006	0.86815	0.866473	0.867609	0.81079	0.811835	0.813036
K562 (200M)	BHLHE40	0.790706	0.799741	0.801973	0.746712	0.767937	0.769401	0.773388	0.765233	0.770164	0.803071	0.803466	0.800829	0.785924	0.79278	0.794267	0.79843	0.795964	0.797463	0.63983	0.639925	0.642047
K562 (200M)	MXI1	0.826476	0.821961	0.840449	0.807632	0.809368	0.809344	0.810382	0.814399	0.810095	0.864355	0.867298	0.866221	0.828999	0.847485	0.849346	0.874445	0.874176	0.868679	0.608988	0.606091	0.599241
K562 (200M)	MAX	0.796062	0.798247	0.797589	0.783105	0.784174	0.778219	0.735059	0.733933	0.730095	0.775103	0.771398	0.775722	0.778184	0.779475	0.779687	0.778992	0.78033	0.778113	0.619453	0.623054	0.621992
K562 (200M)	ELK1	0.934022	0.936638	0.933237	0.937685	0.937884	0.939813	0.936008	0.928057	0.936437	0.93723	0.939014	0.940039	0.942164	0.942314	0.942431	0.94192	0.941612	0.943478	0.756918	0.763176	0.757068
K562 (200M)	MAZ	0.884398	0.893814	0.897745	0.898161	0.898971	0.895204	0.879369	0.882922	0.885285	0.88049	0.901599	0.903254	0.902492	0.90381	0.903951	0.891303	0.890111	0.890915	0.701914	0.700294	0.701114
K562 (200M)	E2F4	0.908374	0.90491	0.904241	0.884895	0.890309	0.88915	0.882341	0.878971	0.882444	0.909052	0.906907	0.910015	0.897841	0.899208	0.899862	0.911584	0.91128	0.911069	0.656944	0.681944	0.669563
K562 (200M)	MAFK	0.817127	0.817096	0.817352	0.810538	0.808432	0.807779	0.770344	0.773762	0.780657	0.785078	0.786951	0.787959	0.796757	0.799063	0.795972	0.790455	0.792504	0.793596	0.66745	0.667266	0.664824
K562 (200M)	JUND	0.848071	0.845647	0.847395	0.822575	0.822706	0.822245	0.759611	0.75952	0.805094	0.833023	0.829229	0.829785	0.83067	0.833972	0.835473	0.828018	0.828552	0.828526	0.683014	0.685673	0.683662
K562 (200M)	ESRRA	0.750799	0.754572	0.749136	0.75289	0.744247	0.749	0.735358	0.713833	0.737253	0.765871	0.766421	0.770696	0.742459	0.748197	0.76088	0.752797	0.753618	0.754189	0.664231	0.664234	0.666025
K562 (200M)	CREB1	0.846909	0.850838	0.852151	0.821179	0.825114	0.826894	0.844242	0.838968	0.844628	0.848094	0.848258	0.847604	0.850541	0.84937	0.84936	0.842198	0.845328	0.844789	0.716749	0.720768	0.72474
K562 (200M)	NFIC	0.731886	0.724558	0.734806	0.736645	0.738745	0.740834	0.740249	0.740277	0.73943	0.718021	0.729242	0.728493	0.706704	0.730088	0.737757	0.74714	0.746783	0.74998	0.651233	0.649123	0.650682
K562 (200M)	REST	0.829452	0.832782	0.823731	0.829473	0.837872	0.833535	0.796242	0.788779	0.791248	0.854515	0.860043	0.856143	0.829695	0.821684	0.831272	0.850914	0.849678	0.850393	0.678542	0.678923	0.680468
K562 (200M)	ATF2	0.745801	0.746084	0.745674	0.67977	0.681215	0.68279	0.735767	0.735093	0.735586	0.711794	0.724729	0.733242	0.721967	0.718266	0.722922	0.73653	0.739693	0.737598	0.671013	0.673109	0.671881
K562 (200M)	YY1	0.887999	0.888906	0.888741	0.879198	0.885168	0.88597	0.887022	0.889393	0.888669	0.875584	0.889675	0.892292	0.890547	0.890524	0.890579	0.898149	0.898176	0.899535	0.798498	0.796136	0.797543
K562 (200M)	ELF1	0.779871	0.785488	0.782288	0.769562	0.777693	0.779016	0.774012	0.775071	0.744819	0.706876	0.72112	0.718369	0.761933	0.770271	0.777212	0.799825	0.798299	0.797963	0.653727	0.65021	0.650945
K562 (200M)	MEF2A	0.711811	0.73714	0.738642	0.750214	0.756149	0.760755	0.717585	0.723984	0.728399	0.753893	0.764005	0.769744	0.720487	0.732427	0.730696	0.763358	0.766612	0.763045	0.557554	0.560739	0.564634
K562 (200M)	ETS1	0.857656	0.858592	0.857944	0.848919	0.850518	0.854259	0.809286	0.813741	0.813396	0.867627	0.867905	0.867653	0.859673	0.856239	0.857832	0.86668	0.867288	0.869379	0.689232	0.683721	0.686397
K562 (200M)	SP1	0.879237	0.880626	0.882115	0.877666	0.883969	0.88386	0.867643	0.868896	0.863887	0.878432	0.883013	0.883548	0.893178	0.893946	0.893131	0.893706	0.894565	0.894945	0.707421	0.71069	0.706898
K562 (200M)	ZBTB33	0.52612	0.52443	0.526208	0.530006	0.532696	0.528574	0.529117	0.527367	0.529671	0.526897	0.525767	0.528455	0.526646	0.526047	0.529317	0.528827	0.520638	0.52677	0.512991	0.511983	0.515713
K562 (200M)	USF1	0.790174	0.791014	0.788886	0.782489	0.782481	0.779939	0.777366	0.780067	0.779733	0.780442	0.781469	0.783968	0.787074	0.798419	0.797057	0.781844	0.784324	0.783269	0.705664	0.706444	0.706162
K562 (200M)	SRF	0.824676	0.822442	0.822643	0.801676	0.800352	0.800788	0.804628	0.806478	0.805584	0.794436	0.791924	0.795146	0.808711	0.811986	0.808913	0.785842	0.791937	0.786346	0.728882	0.748097	0.73812
K562 (150M)	ZNF384	0.784241	0.792554	0.791407	0.768333	0.768409	0.767815	0.769599	0.783076	0.777316	0.758841	0.771185	0.769642	0.748693	0.749475	0.765893	0.77258	0.773808	0.77185	0.470425	0.466344	0.465169
K562 (150M)	ETV6	0.833082	0.837025	0.837006	0.809726	0.800218	0.801443	0.825764	0.815304	0.822618	0.824809	0.829481	0.830246	0.807903	0.830181	0.830324	0.820159	0.820246	0.821317	0.649502	0.653609	0.652388
K562 (150M)	IKZF1	0.730883	0.732171	0.729224	0.708272	0.710073	0.711362	0.716496	0.715847	0.715948	0.73325	0.731292	0.732477	0.657649	0.657936	0.661836	0.699491	0.702218	0.702801	0.579967	0.578299	0.574701
K562 (150M)	NFYA	0.884473	0.885696	0.886409	0.885529	0.88437	0.886124	0.851309	0.843478	0.846382	0.88985	0.889274	0.888378	0.885787	0.8859	0.885221	0.849022	0.849336	0.850288	0.771282	0.772317	0.77061
K562 (150M)	NFYB	0.868847	0.87048	0.869968	0.866471	0.868589	0.865993	0.871322	0.87023	0.87137	0.876287	0.875904	0.877212	0.867901	0.870759	0.866988	0.813857	0.814513	0.812128	0.768785	0.763734	0.765087
K562 (150M)	MYC	0.860277	0.867257	0.863985	0.864069	0.868392	0.870755	0.840138	0.830107	0.822807	0.810593	0.790959	0.812534	0.880897	0.881285	0.880477	0.867057	0.86826	0.866989	0.660088	0.662988	0.661995
K562 (150M)	CEBPB	0.737883	0.737218	0.74332	0.721336	0.719989	0.716348	0.711899	0.715561	0.719444	0.736425	0.744689	0.740554	0.713735	0.710552	0.714835	0.775946	0.776313	0.775275	0.607655	0.602729	0.601928
K562 (150M)	TCF3	0.811318	0.812475	0.811068	0.796067	0.801915	0.800311	0.749804	0.765837	0.78473	0.777948	0.797266	0.793676	0.793844	0.791956	0.794231	0.794116	0.791653	0.792515	0.606214	0.604176	0.606832
K562 (150M)	EGR1	0.745166	0.750205	0.747968	0.730565	0.729259	0.73642	0.740957	0.740762	0.739655	0.740025	0.743982	0.744006	0.73652	0.737489	0.737649	0.738068	0.739165	0.737368	0.624735	0.624834	0.624861
K562 (150M)	ATF3	0.793016	0.795169	0.793874	0.751429	0.758633	0.753826	0.746527	0.750951	0.753224	0.781477	0.778086	0.781415	0.785295	0.783984	0.786648	0.790762	0.792142	0.789141	0.713924	0.713662	0.712267
K562 (150M)	ZNF143	0.843201	0.849317	0.847385	0.83728	0.847906	0.84978	0.84066	0.839638	0.840187	0.849645	0.857531	0.857863	0.844182	0.853203	0.849934	0.853735	0.854889	0.852757	0.710756	0.703821	0.709133
K562 (150M)	FOXK2	0.77632	0.783804	0.789138	0.77406	0.786182	0.783259	0.784086	0.781229	0.783596	0.786487	0.795324	0.787827	0.776379	0.775302	0.781077	0.803563	0.799742	0.803346	0.638591	0.636687	0.632016
K562 (150M)	CREM	0.860146	0.861461	0.860893	0.852805	0.860119	0.860709	0.83926	0.843026	0.841267	0.857944	0.857996	0.858232	0.847878	0.847974	0.850711	0.833361	0.831954	0.834142	0.696055	0.69525	0.698343
K562 (150M)	NR2F1	0.786332	0.780842	0.783368	0.786937	0.791737	0.79228	0.745793	0.75202	0.752069	0.785343	0.785155	0.786475	0.781974	0.781613	0.781698	0.768039	0.769143	0.767022	0.603646	0.604378	0.606224
K562 (150M)	TCF7	0.768545	0.772865	0.773964	0.762152	0.761346	0.75987	0.754295	0.758784	0.762454	0.781071	0.779957	0.77965	0.753418	0.752392	0.750663	0.756518	0.760741	0.764168	0.677856	0.667816	0.668828
K562 (150M)	NFATC3	0.734585	0.716355	0.736036	0.69314	0.706743	0.708779	0.684473	0.682812	0.689592	0.696984	0.708341	0.707936	0.703416	0.699562	0.708651	0.718424	0.716816	0.719533	0.548967	0.548929	0.543822
K562 (150M)	ZSCAN29	0.780233	0.777049	0.783424	0.787119	0.787499	0.785578	0.766881	0.782554	0.771556	0.780643	0.777789	0.774102	0.75614	0.746697	0.763723	0.785909	0.791203	0.793589	0.579246	0.572982	0.557077
K562 (150M)	GABPA	0.825502	0.819962	0.823569	0.81968	0.815966	0.817532	0.780104	0.777663	0.776269	0.832992	0.834425	0.834632	0.822858	0.820427	0.821469	0.813934	0.811351	0.813501	0.692795	0.695338	0.692807
K562 (150M)	ZNF24	0.625587	0.641244	0.642946	0.700575	0.701843	0.700512	0.619483	0.629288	0.623631	0.676726	0.682248	0.678611	0.701397	0.697812	0.702622	0.698527	0.695539	0.699469	0.58373	0.579401	0.581107
K562 (150M)	ATF7	0.835473	0.837936	0.838739	0.830576	0.824111	0.827899	0.805344	0.79764	0.804715	0.828152	0.832962	0.83201	0.837928	0.837118	0.837667	0.825194	0.826662	0.827845	0.696099	0.698214	0.695128
K562 (150M)	NR2C2	0.714023	0.705637	0.70998	0.72525	0.734271	0.730763	0.728257	0.72525	0.724281	0.776939	0.78723	0.789235	0.679976	0.690935	0.686592	0.796324	0.804511	0.780563	0.577964	0.619197	0.575208
K562 (150M)	TBP	0.857836	0.85758	0.857595	0.833485	0.834009	0.833496	0.83583	0.832888	0.833139	0.819846	0.830414	0.83297	0.80771	0.823678	0.822649	0.860853	0.856661	0.851908	0.687334	0.688163	0.680671
K562 (150M)	RFX5	0.810826	0.808306	0.810925	0.793127	0.797569	0.803095	0.836549	0.838224	0.837992	0.801428	0.805989	0.806474	0.830348	0.833808	0.837062	0.839262	0.825781	0.826305	0.679924	0.658822	0.667621
K562 (150M)	USF2	0.829073	0.834567	0.836273	0.833499	0.832383	0.831281	0.787602	0.784595	0.782646	0.827878	0.830717	0.832589	0.836815	0.83662	0.836587	0.836849	0.836919	0.835288	0.707954	0.70581	0.700745
K562 (150M)	NRF1	0.866763	0.868094	0.870285	0.848865	0.846049	0.841914	0.847205	0.847396	0.842077	0.871546	0.871901	0.870306	0.863276	0.86135	0.863915	0.853947	0.859105	0.853991	0.710379	0.714279	0.712745
K562 (150M)	CTCF	0.922881	0.923318	0.923634	0.921395	0.92504	0.926296	0.93137	0.930282	0.929093	0.924887	0.930456	0.930196	0.927846	0.930351	0.926992	0.856934	0.855705	0.857127	0.807522	0.807038	0.808009
K562 (150M)	BHLHE40	0.797822	0.807216	0.809922	0.755844	0.777038	0.7785	0.781505	0.77305	0.777741	0.810727	0.81079	0.80819	0.795652	0.802439	0.803898	0.803133	0.803011	0.802751	0.648068	0.646781	0.648998
K562 (150M)	MXI1	0.828753	0.824663	0.83999	0.811801	0.813378	0.813669	0.813371	0.817209	0.813124	0.855131	0.857085	0.855592	0.830107	0.845886	0.84728	0.861527	0.862673	0.8599	0.602602	0.59702	0.59782
K562 (150M)	MAX	0.802707	0.804648	0.804398	0.790767	0.791941	0.787087	0.749907	0.749185	0.745117	0.77915	0.776082	0.779505	0.786521	0.787122	0.787299	0.785161	0.789118	0.785853	0.62897	0.627536	0.624129
K562 (150M)	ELK1	0.929655	0.932366	0.929499	0.932067	0.932214	0.93372	0.931597	0.925113	0.932184	0.932152	0.933658	0.934654	0.936706	0.936675	0.937135	0.939073	0.941213	0.938347	0.752275	0.755859	0.75391
K562 (150M)	MAZ	0.887728	0.895669	0.898904	0.897604	0.898713	0.895621	0.880772	0.884981	0.887681	0.881499	0.900955	0.902533	0.902156	0.902702	0.902911	0.888211	0.88802	0.88783	0.693311	0.696478	0.694047
K562 (150M)	E2F4	0.905826	0.904955	0.904844	0.883442	0.888024	0.887298	0.886831	0.882992	0.887622	0.904473	0.904229	0.906593	0.89655	0.896616	0.897204	0.909466	0.910904	0.913326	0.648962	0.637254	0.654998
K562 (150M)	MAFK	0.817602	0.817929	0.818024	0.809916	0.808409	0.807621	0.769972	0.773477	0.779712	0.778872	0.781409	0.783266	0.798625	0.800721	0.797656	0.783161	0.782154	0.783492	0.664381	0.657	0.65998
K562 (150M)	JUND	0.853076	0.850824	0.852469	0.824194	0.824423	0.824222	0.764186	0.76374	0.809027	0.83243	0.827324	0.828612	0.834547	0.836865	0.838602	0.828842	0.825046	0.828903	0.682122	0.685814	0.682935
K562 (150M)	ESRRA	0.755931	0.758865	0.754169	0.752055	0.742689	0.7475	0.739586	0.718394	0.741417	0.767641	0.768334	0.771793	0.745989	0.752173	0.764396	0.748559	0.751952	0.750734	0.655181	0.659804	0.660869
K562 (150M)	CREB1	0.852602	0.856383	0.857275	0.822037	0.826997	0.828815	0.848859	0.843122	0.849414	0.852588	0.852451	0.851771	0.854862	0.853675	0.85352	0.844425	0.842584	0.844239	0.719795	0.7262	0.723654
K562 (150M)	NFIC	0.737827	0.729602	0.740836	0.74071	0.742409	0.74483	0.744601	0.745156	0.744432	0.724902	0.736048	0.735514	0.709083	0.732466	0.740684	0.748136	0.746984	0.750413	0.640537	0.643927	0.644021
K562 (150M)	REST	0.825303	0.830224	0.822017	0.819027	0.829132	0.824158	0.797232	0.788551	0.791612	0.851922	0.85523	0.852764	0.822972	0.814647	0.824921	0.841314	0.841052	0.842463	0.67163	0.674094	0.671348
K562 (150M)	ATF2	0.750224	0.750748	0.750063	0.686496	0.68822	0.69046	0.741966	0.740244	0.741633	0.718225	0.730919	0.739034	0.727198	0.723831	0.728109	0.736394	0.742017	0.738707	0.672171	0.676946	0.673716
K562 (150M)	YY1	0.895391	0.896563	0.895924	0.885909	0.891317	0.891893	0.895508	0.897554	0.896873	0.883243	0.897135	0.899568	0.896086	0.89601	0.895988	0.899449	0.900539	0.896845	0.792124	0.790932	0.789201
K562 (150M)	ELF1	0.781604	0.787338	0.785183	0.773856	0.780768	0.782736	0.776693	0.77797	0.750028	0.71777	0.729743	0.72775	0.766369	0.774895	0.781235	0.789762	0.790213	0.791483	0.646602	0.647164	0.642943
K562 (150M)	MEF2A	0.707998	0.731924	0.733141	0.739469	0.744735	0.747856	0.717761	0.722764	0.726689	0.743851	0.753887	0.758844	0.71585	0.72587	0.723799	0.756337	0.757899	0.757672	0.573766	0.570464	0.567136
K562 (150M)	ETS1	0.869625	0.870369	0.869718	0.860027	0.861095	0.864462	0.820512	0.824896	0.82409	0.87428	0.874464	0.874397	0.868232	0.86517	0.866662	0.866192	0.863831	0.868053	0.685235	0.682242	0.685131
K562 (150M)	SP1	0.87701	0.878253	0.879546	0.879067	0.884252	0.884272	0.870627	0.8719	0.867271	0.877301	0.881931	0.882288	0.889094	0.888985	0.888236	0.88589	0.888368	0.88775	0.704545	0.703442	0.698301
K562 (150M)	ZBTB33	0.538563	0.534842	0.538214	0.540728	0.545193	0.539433	0.552587	0.552184	0.552457	0.538148	0.535621	0.545186	0.534885	0.534143	0.539743	0.520557	0.521793	0.51951	0.509459	0.513833	0.498939
K562 (150M)	USF1	0.789741	0.790279	0.788544	0.785691	0.785656	0.783384	0.780337	0.782618	0.782239	0.783932	0.78407	0.786756	0.785393	0.79705	0.795855	0.777982	0.780394	0.782349	0.706411	0.705815	0.705442
K562 (150M)	SRF	0.828441	0.82743	0.82763	0.808933	0.807212	0.808209	0.811169	0.811968	0.811009	0.804898	0.801942	0.80481	0.81093	0.815089	0.810539	0.78494	0.774566	0.784946	0.73693	0.73136	0.733073
K562 (100M)	ZNF384	0.795602	0.801767	0.800486	0.783289	0.782727	0.782634	0.779601	0.79288	0.788266	0.772568	0.78344	0.78277	0.754862	0.75543	0.772591	0.773801	0.775361	0.774354	0.476383	0.472923	0.477517
K562 (100M)	ETV6	0.825136	0.82896	0.829178	0.808807	0.801947	0.80278	0.823006	0.813384	0.8207	0.823447	0.825704	0.827674	0.806038	0.825844	0.824559	0.812162	0.809912	0.807599	0.650207	0.651814	0.641558
K562 (100M)	IKZF1	0.724714	0.721761	0.724545	0.702797	0.705331	0.70528	0.715639	0.716547	0.716307	0.729502	0.729125	0.729482	0.643741	0.643934	0.648337	0.69335	0.6917	0.690746	0.57575	0.567093	0.570692
K562 (100M)	NFYA	0.88431	0.883826	0.88363	0.882027	0.88066	0.883476	0.845429	0.837729	0.840783	0.888187	0.887099	0.886157	0.878443	0.87903	0.877736	0.84315	0.846379	0.844358	0.770682	0.769345	0.77003
K562 (100M)	NFYB	0.868153	0.8707	0.869831	0.866412	0.870645	0.865713	0.868054	0.867664	0.868643	0.874994	0.8755	0.87554	0.865514	0.870362	0.86474	0.810107	0.813601	0.81204	0.765335	0.771611	0.765702
K562 (100M)	MYC	0.855478	0.859676	0.858422	0.863171	0.867285	0.868938	0.834876	0.830237	0.821953	0.814782	0.799538	0.816178	0.876984	0.876221	0.87515	0.862663	0.862821	0.863122	0.65651	0.655347	0.653978
K562 (100M)	CEBPB	0.733544	0.735014	0.737456	0.70734	0.705499	0.700383	0.714404	0.718551	0.71886	0.736739	0.745528	0.742376	0.714248	0.71173	0.717582	0.773939	0.783266	0.779021	0.604995	0.618472	0.610919
K562 (100M)	TCF3	0.816822	0.820111	0.817873	0.807085	0.811819	0.809443	0.764044	0.776974	0.793728	0.789046	0.806837	0.80389	0.796271	0.794073	0.796535	0.7953	0.794375	0.795138	0.607937	0.60913	0.608315
K562 (100M)	EGR1	0.737452	0.741196	0.73942	0.725584	0.724738	0.729415	0.730345	0.73036	0.727573	0.725757	0.730352	0.730084	0.727493	0.727845	0.727674	0.719911	0.719129	0.720652	0.617923	0.614546	0.620949
K562 (100M)	ATF3	0.788768	0.790983	0.789945	0.759159	0.765645	0.761443	0.756112	0.760763	0.762982	0.779268	0.776098	0.779701	0.788914	0.787268	0.790098	0.794193	0.798529	0.798978	0.696483	0.698069	0.701646
K562 (100M)	ZNF143	0.854198	0.858541	0.857173	0.844078	0.850267	0.850895	0.846041	0.84615	0.846483	0.850838	0.858663	0.85909	0.854018	0.85926	0.857455	0.850539	0.854483	0.852105	0.697543	0.701269	0.700158
K562 (100M)	FOXK2	0.779667	0.786612	0.790008	0.774287	0.78533	0.782571	0.782193	0.7792	0.781685	0.788709	0.797015	0.791166	0.776174	0.774675	0.77956	0.797751	0.797049	0.796869	0.630397	0.630944	0.633624
K562 (100M)	CREM	0.870186	0.871645	0.870824	0.860142	0.867544	0.866856	0.850045	0.853433	0.851142	0.86597	0.865781	0.866333	0.859635	0.859468	0.862411	0.84118	0.842106	0.840735	0.69696	0.693087	0.693683
K562 (100M)	NR2F1	0.791406	0.787944	0.789471	0.793372	0.797112	0.79743	0.753769	0.760388	0.760249	0.787549	0.786482	0.7878	0.785749	0.7849	0.785093	0.764124	0.761939	0.763646	0.598201	0.597708	0.599747
K562 (100M)	TCF7	0.77988	0.781642	0.783972	0.775316	0.776019	0.77487	0.771929	0.776257	0.778125	0.79099	0.789424	0.789789	0.757845	0.758601	0.758041	0.764855	0.77213	0.768203	0.657809	0.656326	0.65298
K562 (100M)	NFATC3	0.713974	0.700007	0.715463	0.692706	0.704205	0.704216	0.686838	0.684853	0.69197	0.698847	0.709435	0.709164	0.702606	0.697968	0.706135	0.700046	0.694128	0.690474	0.556863	0.545746	0.546476
K562 (100M)	ZSCAN29	0.782964	0.778455	0.78623	0.787009	0.787908	0.786423	0.763335	0.778552	0.770655	0.77605	0.772621	0.769318	0.752915	0.742134	0.762357	0.765309	0.770282	0.766724	0.570808	0.562181	0.571983
K562 (100M)	GABPA	0.826922	0.821338	0.825266	0.82117	0.81615	0.818842	0.787857	0.785324	0.784095	0.830754	0.831268	0.831713	0.821267	0.820528	0.821231	0.809251	0.806007	0.810027	0.689414	0.690824	0.691127
K562 (100M)	ZNF24	0.64946	0.660282	0.664693	0.722584	0.724056	0.72251	0.629786	0.639078	0.635535	0.700813	0.705595	0.701582	0.720626	0.716164	0.721048	0.7037	0.702266	0.702814	0.582651	0.587335	0.57682
K562 (100M)	ATF7	0.84699	0.849499	0.849562	0.848968	0.844006	0.846139	0.821581	0.814072	0.820535	0.836434	0.838873	0.837777	0.841188	0.84072	0.841523	0.822479	0.820672	0.819442	0.688356	0.685549	0.685812
K562 (100M)	NR2C2	0.714258	0.710639	0.710562	0.732815	0.741846	0.738607	0.743408	0.738988	0.740626	0.78315	0.7926	0.796258	0.697493	0.702294	0.704085	0.804815	0.802931	0.799008	0.549889	0.556787	0.557005
K562 (100M)	TBP	0.85745	0.857585	0.857965	0.838127	0.838483	0.838085	0.849092	0.848075	0.848037	0.833682	0.841931	0.84616	0.816022	0.829236	0.829546	0.856356	0.855279	0.85022	0.710626	0.681828	0.688706
K562 (100M)	RFX5	0.812011	0.809504	0.810763	0.793535	0.794746	0.799812	0.83151	0.831568	0.831478	0.800963	0.806563	0.80558	0.829972	0.832104	0.833365	0.808034	0.817783	0.831734	0.664049	0.65254	0.662563
K562 (100M)	USF2	0.830879	0.834685	0.836512	0.832303	0.831495	0.829786	0.785834	0.78256	0.778639	0.830237	0.832209	0.833653	0.832872	0.832487	0.832446	0.820355	0.819335	0.822108	0.694215	0.694276	0.700763
K562 (100M)	NRF1	0.857104	0.858328	0.860277	0.849493	0.846119	0.842387	0.80933	0.80637	0.798868	0.861383	0.861662	0.860471	0.853384	0.84869	0.85318	0.844435	0.845343	0.846647	0.700382	0.706617	0.707364
K562 (100M)	CTCF	0.918212	0.919026	0.919294	0.918372	0.920748	0.922336	0.925713	0.925165	0.921373	0.920341	0.925786	0.92567	0.922097	0.925584	0.921614	0.83835	0.839036	0.836736	0.801953	0.801824	0.801388
K562 (100M)	BHLHE40	0.806043	0.814745	0.817085	0.777078	0.795019	0.795391	0.797251	0.789822	0.793309	0.815599	0.81584	0.813126	0.800619	0.808107	0.809142	0.812274	0.810073	0.815561	0.633704	0.633615	0.63372
K562 (100M)	MXI1	0.8273	0.823515	0.83967	0.814469	0.815133	0.815759	0.813637	0.816815	0.813254	0.842775	0.84443	0.842353	0.826241	0.84225	0.843475	0.848619	0.849191	0.843855	0.606021	0.589549	0.598199
K562 (100M)	MAX	0.816401	0.81929	0.817573	0.806459	0.806777	0.802899	0.764104	0.763705	0.758853	0.788956	0.786924	0.789487	0.802774	0.802353	0.802548	0.800544	0.80274	0.802939	0.620854	0.624412	0.617231
K562 (100M)	ELK1	0.925274	0.928257	0.925945	0.92551	0.925973	0.927166	0.926743	0.920577	0.927321	0.926722	0.928234	0.928767	0.93	0.930044	0.930406	0.927283	0.92901	0.93077	0.747461	0.74729	0.751154
K562 (100M)	MAZ	0.892361	0.898943	0.901308	0.897831	0.899738	0.897679	0.886903	0.892158	0.894375	0.887343	0.902273	0.90352	0.901883	0.90121	0.901671	0.881541	0.881355	0.880058	0.687276	0.689047	0.690009
K562 (100M)	E2F4	0.907121	0.902092	0.90016	0.883026	0.88739	0.887335	0.883613	0.878551	0.88399	0.903927	0.901542	0.904316	0.891085	0.892203	0.892874	0.893888	0.894721	0.901108	0.657973	0.646787	0.640163
K562 (100M)	MAFK	0.812437	0.813005	0.813098	0.803422	0.801967	0.800831	0.769648	0.771827	0.776563	0.739751	0.745935	0.74514	0.792858	0.796365	0.790889	0.777586	0.776667	0.775717	0.657947	0.656097	0.657658
K562 (100M)	JUND	0.862282	0.859785	0.861839	0.829227	0.829725	0.832426	0.766706	0.766648	0.813866	0.82887	0.822056	0.824223	0.838611	0.840312	0.842444	0.832082	0.832137	0.830182	0.677578	0.678939	0.678922
K562 (100M)	ESRRA	0.765172	0.768051	0.763064	0.763333	0.752476	0.757605	0.752732	0.732114	0.754649	0.77571	0.775432	0.776402	0.754433	0.759161	0.771738	0.752946	0.751115	0.752774	0.648773	0.651811	0.65281
K562 (100M)	CREB1	0.858821	0.862286	0.861939	0.827273	0.83152	0.833087	0.851934	0.846735	0.852519	0.85948	0.85964	0.859602	0.858029	0.857112	0.85662	0.839229	0.841081	0.835523	0.715079	0.715735	0.706443
K562 (100M)	NFIC	0.744071	0.73476	0.74688	0.74869	0.750687	0.753905	0.755045	0.755409	0.754667	0.734608	0.745679	0.745406	0.715569	0.738502	0.747681	0.748655	0.749204	0.74889	0.642972	0.640779	0.643723
K562 (100M)	REST	0.812278	0.821572	0.817453	0.811591	0.82473	0.818813	0.79656	0.785856	0.79004	0.845332	0.846908	0.847557	0.815205	0.804329	0.817279	0.835579	0.8325	0.832695	0.66141	0.659419	0.661504
K562 (100M)	ATF2	0.75442	0.754682	0.754508	0.703149	0.70463	0.706034	0.750781	0.749703	0.750771	0.723181	0.73656	0.744644	0.731393	0.727795	0.729876	0.740778	0.737465	0.741885	0.671676	0.672355	0.671405
K562 (100M)	YY1	0.886013	0.887183	0.886326	0.874544	0.878846	0.879089	0.883911	0.885739	0.884918	0.869911	0.884056	0.885994	0.882483	0.882404	0.882255	0.894568	0.892499	0.892181	0.789492	0.799073	0.793137
K562 (100M)	ELF1	0.779561	0.785437	0.783448	0.775494	0.78096	0.782035	0.779577	0.779514	0.760467	0.726804	0.733968	0.733318	0.769865	0.778685	0.784062	0.775131	0.774473	0.773817	0.641685	0.64116	0.638667
K562 (100M)	MEF2A	0.714367	0.736877	0.738431	0.744558	0.7496	0.752525	0.726265	0.731357	0.735223	0.746833	0.755537	0.763262	0.719028	0.7274	0.725103	0.749614	0.759733	0.755789	0.565586	0.558269	0.559344
K562 (100M)	ETS1	0.868841	0.868941	0.868445	0.860627	0.860966	0.862451	0.830028	0.834064	0.833684	0.871681	0.871809	0.872193	0.866844	0.86383	0.865418	0.864494	0.863433	0.864608	0.688694	0.688258	0.684101
K562 (100M)	SP1	0.867546	0.868731	0.870058	0.870958	0.87537	0.875736	0.865062	0.866365	0.862073	0.868221	0.87252	0.872587	0.877585	0.877109	0.876107	0.873862	0.873201	0.87366	0.692585	0.693275	0.695519
K562 (100M)	ZBTB33	0.522632	0.51892	0.523145	0.522718	0.531016	0.522838	0.549785	0.547995	0.55106	0.522263	0.520178	0.53211	0.51764	0.518257	0.523426	0.497148	0.506664	0.492719	0.498142	0.520506	0.502796
K562 (100M)	USF1	0.788079	0.788088	0.78697	0.789457	0.78941	0.788351	0.780818	0.783472	0.783082	0.782993	0.782326	0.784353	0.783157	0.792415	0.792475	0.778841	0.777449	0.777436	0.703742	0.701733	0.701633
K562 (100M)	SRF	0.814478	0.811938	0.812721	0.806359	0.804956	0.803764	0.803234	0.802371	0.801322	0.799117	0.796895	0.799776	0.796339	0.801348	0.796208	0.779891	0.767164	0.775045	0.744159	0.740366	0.740522
K562 (50M)	ZNF384	0.796843	0.801945	0.798823	0.789611	0.790157	0.79035	0.778793	0.797353	0.791427	0.777742	0.787763	0.788935	0.768191	0.768663	0.778687	0.770732	0.774303	0.773134	0.483801	0.483681	0.48589
K562 (50M)	ETV6	0.817931	0.820262	0.820087	0.806895	0.802412	0.802668	0.825378	0.816323	0.82423	0.819652	0.81739	0.821631	0.806228	0.82361	0.82162	0.803505	0.805068	0.802914	0.639708	0.643658	0.641051
K562 (50M)	IKZF1	0.725933	0.722187	0.722785	0.710766	0.713504	0.712631	0.725129	0.725714	0.72596	0.729216	0.730917	0.730695	0.646661	0.646989	0.650929	0.68573	0.685502	0.691805	0.566286	0.56125	0.561692
K562 (50M)	NFYA	0.884247	0.882945	0.881758	0.878839	0.876843	0.880644	0.845999	0.838853	0.842527	0.885835	0.884426	0.883048	0.870096	0.870902	0.869171	0.842448	0.844697	0.835392	0.766798	0.763311	0.763135
K562 (50M)	NFYB	0.860999	0.86364	0.863388	0.855918	0.861544	0.853956	0.859067	0.858043	0.859224	0.867228	0.868117	0.867057	0.854934	0.86327	0.853815	0.811146	0.807125	0.811003	0.759765	0.765792	0.769557
K562 (50M)	MYC	0.852363	0.853288	0.853031	0.863789	0.8695	0.870676	0.836948	0.837306	0.828968	0.818531	0.808454	0.819547	0.877367	0.875873	0.874625	0.864125	0.864736	0.865173	0.65119	0.649872	0.650131
K562 (50M)	CEBPB	0.772748	0.770662	0.774968	0.761698	0.759402	0.755458	0.756297	0.754249	0.761841	0.766394	0.778483	0.772215	0.756763	0.75723	0.756763	0.806091	0.774615	0.755523	0.630168	0.617089	0.618294
K562 (50M)	TCF3	0.823514	0.83112	0.827095	0.821801	0.824803	0.820165	0.789992	0.797918	0.811308	0.810644	0.822422	0.820882	0.802486	0.800125	0.802378	0.800769	0.800809	0.802642	0.601068	0.603221	0.600088
K562 (50M)	EGR1	0.72599	0.72826	0.726822	0.718797	0.7179	0.720039	0.716985	0.716082	0.712005	0.708036	0.711883	0.712105	0.715555	0.714726	0.713927	0.704057	0.703391	0.701883	0.611198	0.606706	0.609321
K562 (50M)	ATF3	0.792117	0.792628	0.792358	0.764077	0.770492	0.76689	0.773637	0.778591	0.779762	0.773493	0.770382	0.774524	0.797048	0.794807	0.797913	0.790661	0.787362	0.791407	0.698001	0.698795	0.704014
K562 (50M)	ZNF143	0.856442	0.857631	0.857793	0.84882	0.850251	0.849833	0.84969	0.848497	0.848265	0.851193	0.855928	0.856579	0.856116	0.856374	0.855626	0.845274	0.847988	0.851217	0.704478	0.706122	0.700487
K562 (50M)	FOXK2	0.78515	0.792273	0.794774	0.783343	0.791349	0.789018	0.786617	0.785092	0.786855	0.795021	0.799002	0.795491	0.774385	0.771929	0.775191	0.791592	0.796728	0.793198	0.626362	0.622946	0.623114
K562 (50M)	CREM	0.871804	0.874634	0.875144	0.863619	0.871487	0.869915	0.85359	0.857454	0.854937	0.874613	0.874209	0.874625	0.86563	0.866013	0.868308	0.848202	0.847756	0.848523	0.694954	0.692944	0.690088
K562 (50M)	NR2F1	0.786237	0.785615	0.785741	0.792782	0.792669	0.792708	0.755545	0.76281	0.762686	0.780553	0.777022	0.779111	0.7842	0.783418	0.783374	0.76389	0.757953	0.757732	0.595477	0.591848	0.590614
K562 (50M)	TCF7	0.797286	0.800011	0.799377	0.792363	0.793502	0.791851	0.788487	0.795203	0.797498	0.803629	0.800296	0.800183	0.766178	0.765909	0.769244	0.779133	0.780146	0.780515	0.662275	0.674429	0.664848
K562 (50M)	NFATC3	0.714468	0.700489	0.715811	0.688688	0.702091	0.703006	0.681094	0.679446	0.687558	0.701579	0.714444	0.713761	0.710647	0.706996	0.713233	0.678987	0.678381	0.676565	0.552591	0.548105	0.551562
K562 (50M)	ZSCAN29	0.780466	0.775552	0.782795	0.783249	0.7836	0.781564	0.768394	0.781	0.775802	0.783082	0.780809	0.777697	0.757974	0.74156	0.768255	0.755909	0.759887	0.744029	0.577667	0.565223	0.570788
K562 (50M)	GABPA	0.827143	0.820193	0.824477	0.823911	0.818228	0.820705	0.797593	0.795131	0.794828	0.829258	0.828825	0.829671	0.819777	0.820616	0.821049	0.809145	0.808814	0.80973	0.680557	0.677267	0.679882
K562 (50M)	ZNF24	0.657894	0.665347	0.673003	0.721069	0.72215	0.721215	0.635862	0.645548	0.643842	0.705917	0.710419	0.704899	0.727472	0.723704	0.726295	0.689332	0.678933	0.684365	0.574765	0.566091	0.586881
K562 (50M)	ATF7	0.849484	0.85051	0.850085	0.849589	0.846308	0.848232	0.839586	0.834911	0.839002	0.837497	0.829819	0.828203	0.846235	0.847937	0.848801	0.829318	0.830755	0.818733	0.677493	0.674253	0.678569
K562 (50M)	NR2C2	0.72132	0.717479	0.71808	0.728956	0.734092	0.732426	0.741358	0.743996	0.740247	0.717109	0.738396	0.74307	0.689296	0.699107	0.698552	0.766048	0.754751	0.773979	0.580198	0.588638	0.583749
K562 (50M)	TBP	0.863127	0.864241	0.864028	0.84648	0.847321	0.847085	0.866761	0.867785	0.867674	0.839977	0.84653	0.849151	0.840524	0.844141	0.845666	0.852802	0.862119	0.859764	0.688318	0.691224	0.695729
K562 (50M)	RFX5	0.813897	0.81045	0.8123	0.786419	0.785131	0.787608	0.808103	0.805835	0.804689	0.795584	0.80188	0.800324	0.819456	0.819216	0.817685	0.827604	0.828312	0.808869	0.655384	0.648763	0.639089
K562 (50M)	USF2	0.817303	0.8155	0.820939	0.815646	0.816336	0.812286	0.782981	0.780052	0.777506	0.816226	0.818759	0.816927	0.804311	0.80416	0.804041	0.808946	0.803872	0.807361	0.691434	0.692928	0.689035
K562 (50M)	NRF1	0.842077	0.843217	0.845745	0.847194	0.843234	0.838878	0.837657	0.838118	0.833883	0.848376	0.848832	0.847476	0.835978	0.826252	0.835414	0.826643	0.83226	0.825324	0.687119	0.689392	0.688332
K562 (50M)	CTCF	0.909081	0.91031	0.910461	0.911346	0.912493	0.914308	0.915376	0.915404	0.907957	0.911551	0.916364	0.916451	0.910648	0.915908	0.910814	0.812197	0.811389	0.81268	0.793022	0.792681	0.793571
K562 (50M)	BHLHE40	0.827791	0.837909	0.841299	0.813172	0.827204	0.827043	0.82113	0.814183	0.816972	0.834297	0.834077	0.830339	0.826819	0.831741	0.832397	0.830169	0.82067	0.823102	0.625511	0.624699	0.618785
K562 (50M)	MXI1	0.822216	0.819035	0.830447	0.815055	0.815632	0.816145	0.811901	0.815522	0.811918	0.822546	0.823676	0.820963	0.81669	0.832525	0.833809	0.820084	0.8258	0.816385	0.574606	0.574505	0.572134
K562 (50M)	MAX	0.840585	0.843081	0.842726	0.835203	0.83685	0.835865	0.808735	0.808496	0.804406	0.811952	0.810357	0.811393	0.829112	0.827254	0.827356	0.820027	0.819363	0.824097	0.601397	0.603992	0.610342
K562 (50M)	ELK1	0.917745	0.920776	0.91974	0.917888	0.918017	0.918074	0.917233	0.912863	0.918201	0.917931	0.918953	0.918526	0.92094	0.920763	0.921406	0.918548	0.914927	0.915974	0.744382	0.747127	0.740685
K562 (50M)	MAZ	0.897472	0.902777	0.90504	0.90038	0.903954	0.902329	0.894163	0.899348	0.9013	0.892088	0.902223	0.903312	0.900944	0.898804	0.899582	0.879932	0.878931	0.879143	0.677627	0.680126	0.677251
K562 (50M)	E2F4	0.895413	0.890904	0.88889	0.876984	0.87839	0.879821	0.880588	0.875281	0.880717	0.89348	0.891589	0.895161	0.88298	0.884929	0.885775	0.883509	0.887167	0.889412	0.639048	0.652482	0.640034
K562 (50M)	MAFK	0.802455	0.803834	0.803919	0.796409	0.795502	0.794112	0.768676	0.768062	0.771529	0.739632	0.744072	0.74857	0.781394	0.78784	0.778484	0.76381	0.761821	0.759404	0.653561	0.648134	0.651062
K562 (50M)	JUND	0.860385	0.857343	0.859849	0.836771	0.837161	0.839124	0.798601	0.797878	0.831694	0.821313	0.814615	0.817432	0.837182	0.837244	0.839883	0.843413	0.835461	0.841795	0.698585	0.683391	0.684481
K562 (50M)	ESRRA	0.777175	0.779093	0.774195	0.775963	0.761704	0.767745	0.766416	0.748398	0.767864	0.780045	0.778441	0.778027	0.761391	0.766026	0.777788	0.755574	0.75314	0.757333	0.652068	0.652388	0.65482
K562 (50M)	CREB1	0.862525	0.866186	0.864738	0.835176	0.840137	0.841332	0.859245	0.854571	0.859746	0.861109	0.860459	0.860601	0.862586	0.86162	0.860769	0.846073	0.840915	0.845219	0.716855	0.706005	0.713085
K562 (50M)	NFIC	0.756327	0.745618	0.758441	0.759375	0.760065	0.764193	0.764802	0.76518	0.764759	0.742732	0.751992	0.75232	0.719383	0.739331	0.748627	0.748012	0.749467	0.74774	0.631535	0.632228	0.630735
K562 (50M)	REST	0.792736	0.806279	0.806513	0.79148	0.80851	0.800657	0.79284	0.780213	0.785057	0.835199	0.834158	0.838925	0.801193	0.789577	0.804213	0.813855	0.814262	0.813571	0.649211	0.657981	0.642248
K562 (50M)	ATF2	0.765062	0.765168	0.765127	0.73056	0.732146	0.732832	0.763042	0.7621	0.76494	0.738101	0.752488	0.759072	0.742754	0.740591	0.738794	0.746773	0.743767	0.743905	0.66235	0.6646	0.662474
K562 (50M)	YY1	0.884974	0.884595	0.884477	0.875563	0.877286	0.877537	0.883704	0.885	0.884104	0.864991	0.878553	0.879971	0.875045	0.874702	0.874311	0.889188	0.886903	0.887439	0.774208	0.782823	0.780679
K562 (50M)	ELF1	0.768475	0.774889	0.774557	0.778136	0.781271	0.781584	0.782282	0.782505	0.771305	0.743139	0.743935	0.745283	0.770681	0.778295	0.781482	0.759818	0.763241	0.762264	0.632851	0.634584	0.631003
K562 (50M)	MEF2A	0.725551	0.747674	0.748562	0.744404	0.748104	0.749705	0.731892	0.735447	0.73765	0.745571	0.752546	0.760464	0.727742	0.731142	0.730402	0.747137	0.743277	0.749904	0.560993	0.560033	0.556116
K562 (50M)	ETS1	0.875164	0.874729	0.874128	0.867513	0.866919	0.868755	0.842685	0.84621	0.845447	0.874584	0.874616	0.874968	0.873733	0.871307	0.872646	0.868802	0.866596	0.869462	0.677087	0.677423	0.676149
K562 (50M)	SP1	0.859	0.85999	0.861092	0.864581	0.866178	0.867192	0.861922	0.862836	0.859702	0.860376	0.864177	0.862912	0.866377	0.863134	0.862571	0.85712	0.858402	0.856666	0.679782	0.685892	0.67764
K562 (50M)	ZBTB33	0.483801	0.482827	0.486225	0.519015	0.513743	0.502599	0.526886	0.523959	0.523902	0.486858	0.483307	0.501574	0.496843	0.496009	0.505331	0.484847	0.490592	0.487354	0.512625	0.499823	0.5178
K562 (50M)	USF1	0.789628	0.78884	0.788885	0.797128	0.796844	0.796829	0.789197	0.791233	0.790948	0.787271	0.785553	0.787235	0.778514	0.787941	0.788999	0.77954	0.780303	0.780378	0.70514	0.703602	0.70465
K562 (50M)	SRF	0.811749	0.811894	0.812271	0.800045	0.79843	0.798411	0.806394	0.804027	0.801424	0.808354	0.805973	0.808428	0.785387	0.79368	0.785434	0.761761	0.773794	0.771013	0.735372	0.738635	0.733804
K562 (25M)	ZNF384	0.79933	0.802732	0.797909	0.795487	0.796883	0.797548	0.783974	0.802262	0.796444	0.786064	0.797232	0.797199	0.77376	0.774183	0.780709	0.778315	0.776293	0.778585	0.494394	0.494021	0.491207
K562 (25M)	ETV6	0.810938	0.81107	0.809968	0.805541	0.80383	0.803683	0.821752	0.811832	0.822822	0.816455	0.808947	0.815408	0.801316	0.819977	0.817251	0.799715	0.800972	0.800563	0.652111	0.651724	0.651446
K562 (25M)	IKZF1	0.709399	0.706935	0.705883	0.704788	0.706757	0.704546	0.709557	0.710549	0.710439	0.708968	0.712618	0.710992	0.647332	0.648033	0.651346	0.669918	0.671816	0.673055	0.555217	0.558925	0.555935
K562 (25M)	NFYA	0.879042	0.877466	0.874336	0.872689	0.870404	0.874072	0.850119	0.844017	0.846607	0.879856	0.878842	0.877259	0.856167	0.856031	0.854556	0.843917	0.84373	0.845418	0.763091	0.764436	0.761221
K562 (25M)	NFYB	0.863924	0.866517	0.866259	0.85534	0.862846	0.853726	0.858005	0.855956	0.857095	0.863257	0.864011	0.863031	0.854333	0.863895	0.852969	0.819426	0.817831	0.81633	0.762407	0.76382	0.761027
K562 (25M)	MYC	0.846558	0.843691	0.843361	0.866831	0.871336	0.871393	0.846341	0.850599	0.842038	0.825594	0.819013	0.826252	0.876675	0.875482	0.873629	0.865596	0.865356	0.866324	0.644869	0.647343	0.648033
K562 (25M)	CEBPB	0.763355	0.761115	0.768793	0.718336	0.711429	0.709398	0.730005	0.73696	0.741464	0.760835	0.767229	0.765946	0.743915	0.747625	0.750846	0.789925	0.736785	0.78078	0.654753	0.637051	0.637751
K562 (25M)	TCF3	0.823851	0.834767	0.830387	0.827333	0.829905	0.823684	0.8126	0.814843	0.821837	0.821517	0.828404	0.827263	0.801355	0.799753	0.801113	0.806324	0.806728	0.807201	0.603642	0.599986	0.602366
K562 (25M)	EGR1	0.716179	0.716817	0.715712	0.710924	0.710711	0.710416	0.703255	0.70226	0.696769	0.696117	0.699829	0.699668	0.704469	0.702394	0.700756	0.694622	0.692726	0.69246	0.601711	0.602472	0.601733
K562 (25M)	ATF3	0.7678	0.766348	0.769445	0.752396	0.759107	0.75391	0.763126	0.767684	0.769627	0.75839	0.755289	0.758361	0.785632	0.784521	0.786217	0.779072	0.787865	0.811105	0.656487	0.662988	0.670139
K562 (25M)	ZNF143	0.850145	0.85122	0.851806	0.846546	0.845945	0.845731	0.846985	0.844832	0.844388	0.851481	0.853666	0.854448	0.853497	0.849041	0.84912	0.845994	0.849966	0.848339	0.69555	0.701365	0.698008
K562 (25M)	FOXK2	0.798371	0.808207	0.808047	0.798345	0.80399	0.799581	0.801804	0.799702	0.801617	0.806818	0.80963	0.807958	0.776615	0.77204	0.774789	0.792451	0.794642	0.790427	0.634523	0.631797	0.630585
K562 (25M)	CREM	0.866777	0.871359	0.871398	0.867877	0.875697	0.874016	0.864446	0.867487	0.864965	0.878612	0.877591	0.878531	0.864734	0.86479	0.865206	0.856294	0.8603	0.860226	0.69812	0.697441	0.699077
K562 (25M)	NR2F1	0.785455	0.786096	0.785639	0.791794	0.790701	0.790793	0.762403	0.769268	0.76877	0.774436	0.770157	0.772411	0.78231	0.780302	0.780276	0.755908	0.758084	0.759378	0.590588	0.593277	0.593458
K562 (25M)	TCF7	0.801767	0.803377	0.802146	0.793713	0.796159	0.79209	0.796319	0.802278	0.803442	0.805638	0.803697	0.802973	0.738385	0.739205	0.746466	0.792437	0.787555	0.787659	0.67596	0.67958	0.685384
K562 (25M)	NFATC3	0.71533	0.702162	0.717776	0.69097	0.70201	0.700535	0.691904	0.688907	0.699142	0.715047	0.72432	0.723775	0.711173	0.709306	0.713019	0.673711	0.671364	0.671884	0.546231	0.536763	0.543879
K562 (25M)	ZSCAN29	0.775597	0.76814	0.77609	0.770318	0.770533	0.766477	0.770208	0.779776	0.77653	0.785834	0.783639	0.783216	0.765601	0.746927	0.776319	0.730236	0.734341	0.740053	0.569459	0.571978	0.56575
K562 (25M)	GABPA	0.823382	0.818082	0.822171	0.823416	0.818136	0.820575	0.810443	0.809018	0.80906	0.82511	0.824691	0.826104	0.818799	0.819335	0.819766	0.805876	0.807802	0.808696	0.672128	0.673092	0.673793
K562 (25M)	ZNF24	0.666725	0.668166	0.678249	0.726139	0.726851	0.727013	0.649699	0.657404	0.656708	0.718972	0.723239	0.715277	0.741203	0.737651	0.738903	0.684093	0.680674	0.686876	0.565718	0.560669	0.557767
K562 (25M)	ATF7	0.857129	0.856891	0.859017	0.860705	0.854507	0.857386	0.846893	0.840152	0.848398	0.843754	0.83556	0.835736	0.845015	0.849704	0.850985	0.843094	0.84506	0.855453	0.682873	0.687893	0.674018
K562 (25M)	NR2C2	0.737013	0.732271	0.732165	0.758059	0.76653	0.764505	0.747243	0.745058	0.74964	0.711652	0.736907	0.745005	0.709521	0.712771	0.716447	0.739164	0.730865	0.735036	0.563544	0.587061	0.591503
K562 (25M)	TBP	0.860865	0.862086	0.862194	0.851764	0.852049	0.850217	0.865674	0.866738	0.866548	0.848955	0.860975	0.864255	0.833423	0.83853	0.840152	0.852874	0.837328	0.850952	0.677297	0.674084	0.673618
K562 (25M)	RFX5	0.787117	0.786853	0.788843	0.774457	0.772643	0.77498	0.786605	0.787028	0.786492	0.775961	0.782313	0.782846	0.787889	0.788939	0.787692	0.796572	0.794186	0.797001	0.639464	0.628869	0.62955
K562 (25M)	USF2	0.802109	0.796907	0.804375	0.797409	0.799318	0.793868	0.778255	0.776378	0.7758	0.802079	0.802688	0.799608	0.78096	0.780132	0.779987	0.798376	0.801359	0.798906	0.692158	0.688598	0.691334
K562 (25M)	NRF1	0.826468	0.827307	0.830977	0.839775	0.834332	0.82985	0.830369	0.831164	0.826789	0.834751	0.835814	0.832862	0.815426	0.797993	0.813749	0.815994	0.814304	0.812437	0.675857	0.676505	0.677131
K562 (25M)	CTCF	0.896606	0.89781	0.897832	0.899641	0.899298	0.901481	0.903168	0.903384	0.892452	0.897974	0.902076	0.902559	0.893444	0.899981	0.894241	0.788096	0.788551	0.788847	0.788364	0.787916	0.787671
K562 (25M)	BHLHE40	0.835693	0.84542	0.847058	0.835103	0.846291	0.845065	0.847677	0.841585	0.842806	0.847564	0.848112	0.840763	0.837655	0.84013	0.841011	0.833688	0.824047	0.834326	0.637551	0.63908	0.638381
K562 (25M)	MXI1	0.813628	0.808534	0.824105	0.813277	0.812789	0.813479	0.815254	0.817348	0.814741	0.820675	0.822318	0.819734	0.80935	0.825923	0.82588	0.80703	0.818054	0.809864	0.582451	0.587789	0.601274
K562 (25M)	MAX	0.84857	0.850064	0.852199	0.841934	0.844433	0.846322	0.825649	0.825723	0.822976	0.819846	0.818617	0.81874	0.832115	0.831325	0.83136	0.828886	0.849296	0.843777	0.634911	0.626296	0.637624
K562 (25M)	ELK1	0.909548	0.912139	0.912123	0.907557	0.906967	0.905165	0.911134	0.908786	0.911657	0.910536	0.910631	0.909386	0.909957	0.909497	0.910608	0.904495	0.904483	0.901945	0.734804	0.742402	0.736384
K562 (25M)	MAZ	0.891495	0.895349	0.895444	0.899857	0.904903	0.902889	0.899305	0.903806	0.904999	0.89632	0.902018	0.903106	0.897578	0.89443	0.895234	0.88011	0.880542	0.880624	0.670762	0.671134	0.669924
K562 (25M)	E2F4	0.885637	0.887186	0.886116	0.874411	0.867928	0.873924	0.871942	0.86588	0.872741	0.888073	0.882392	0.88645	0.875679	0.877443	0.878215	0.845944	0.839767	0.860045	0.627241	0.61106	0.626898
K562 (25M)	MAFK	0.793162	0.794432	0.794551	0.790788	0.789652	0.788236	0.77086	0.769813	0.771241	0.713837	0.726477	0.723965	0.754325	0.765988	0.751222	0.762147	0.76295	0.761298	0.651924	0.648775	0.652794
K562 (25M)	JUND	0.859852	0.8572	0.859585	0.847408	0.847807	0.849508	0.828118	0.828804	0.847532	0.824715	0.818063	0.820568	0.834625	0.832649	0.83621	0.852373	0.851731	0.846673	0.692961	0.681917	0.687245
K562 (25M)	ESRRA	0.778456	0.780447	0.775256	0.780679	0.762878	0.769377	0.776072	0.761699	0.778563	0.778856	0.777207	0.775286	0.7519	0.755066	0.767178	0.760275	0.767499	0.764288	0.637746	0.64072	0.645259
K562 (25M)	CREB1	0.868321	0.871321	0.868313	0.847391	0.853129	0.85324	0.87077	0.867791	0.870626	0.870947	0.871196	0.871083	0.870406	0.869867	0.868123	0.849769	0.851088	0.84475	0.716741	0.719022	0.716935
K562 (25M)	NFIC	0.769824	0.758956	0.771849	0.772087	0.768979	0.774279	0.781987	0.782127	0.781315	0.749467	0.757819	0.758913	0.723417	0.74257	0.752628	0.755954	0.755323	0.754312	0.623467	0.623368	0.620426
K562 (25M)	REST	0.770089	0.786135	0.791123	0.778568	0.795467	0.788238	0.7913	0.779258	0.782863	0.82152	0.8193	0.824077	0.796301	0.785749	0.79919	0.804706	0.800162	0.807197	0.641003	0.637293	0.641869
K562 (25M)	ATF2	0.767418	0.767244	0.767001	0.738535	0.739684	0.739993	0.759752	0.759116	0.763227	0.738807	0.747079	0.754962	0.738445	0.737638	0.735236	0.750403	0.750488	0.751147	0.673521	0.670943	0.670068
K562 (25M)	YY1	0.877036	0.8757	0.875899	0.867817	0.869309	0.869691	0.878251	0.878577	0.877732	0.848438	0.864171	0.865208	0.862427	0.861885	0.861541	0.887504	0.884466	0.884144	0.772639	0.770645	0.768282
K562 (25M)	ELF1	0.755166	0.762352	0.762894	0.771401	0.773528	0.771511	0.775745	0.775524	0.769604	0.748401	0.744484	0.747405	0.762876	0.767931	0.768968	0.754849	0.752522	0.752908	0.634032	0.63694	0.63702
K562 (25M)	MEF2A	0.71737	0.740764	0.743981	0.742585	0.748804	0.750726	0.738923	0.740311	0.743239	0.738852	0.745449	0.757916	0.72539	0.727915	0.726912	0.7538	0.748325	0.755404	0.562339	0.563862	0.568785
K562 (25M)	ETS1	0.883989	0.884007	0.883762	0.873509	0.873454	0.874288	0.863526	0.866684	0.865926	0.878193	0.880013	0.879644	0.880738	0.878854	0.879405	0.874841	0.873169	0.876169	0.677613	0.675327	0.674067
K562 (25M)	SP1	0.847485	0.84801	0.848717	0.85616	0.854119	0.856928	0.856098	0.856774	0.854264	0.848286	0.852807	0.850022	0.855193	0.847167	0.848651	0.843536	0.841123	0.840482	0.671134	0.669154	0.669226
K562 (25M)	ZBTB33	0.503176	0.499748	0.505391	0.537351	0.533437	0.520198	0.550932	0.546717	0.547571	0.49065	0.487063	0.507892	0.502402	0.499131	0.510185	0.503647	0.49439	0.486672	0.508115	0.503384	0.508314
K562 (25M)	USF1	0.794674	0.793398	0.794119	0.803673	0.803283	0.804389	0.796213	0.797656	0.797399	0.790153	0.788681	0.787588	0.774393	0.783859	0.785213	0.789449	0.788807	0.789039	0.699727	0.702123	0.700879
K562 (25M)	SRF	0.816478	0.814328	0.814875	0.799933	0.798571	0.799953	0.811008	0.806547	0.804341	0.80617	0.80321	0.806713	0.794277	0.800744	0.794847	0.788443	0.78537	0.776987	0.726951	0.735695	0.723344
K562 (10M)	ZNF384	0.797099	0.795372	0.786376	0.798138	0.803152	0.804048	0.799599	0.808061	0.804875	0.794534	0.802826	0.79684	0.777175	0.77732	0.779447	0.774891	0.769705	0.77259	0.505273	0.498502	0.500355
K562 (10M)	ETV6	0.794128	0.783585	0.774847	0.800322	0.804459	0.803464	0.802969	0.79844	0.8114	0.798652	0.77723	0.790164	0.775323	0.807668	0.80671	0.78195	0.779532	0.780191	0.650622	0.649032	0.651394
K562 (10M)	IKZF1	0.682557	0.681311	0.674671	0.672151	0.675135	0.667186	0.678377	0.679432	0.680358	0.677679	0.680126	0.678812	0.618033	0.619089	0.62213	0.636296	0.633403	0.631758	0.549506	0.546249	0.551635
K562 (10M)	NFYA	0.880594	0.880749	0.872126	0.873827	0.871496	0.872564	0.875601	0.871976	0.873791	0.876677	0.876868	0.877327	0.847326	0.843678	0.844685	0.856912	0.855433	0.858131	0.758449	0.75266	0.762082
K562 (10M)	NFYB	0.857926	0.860169	0.859069	0.845804	0.857645	0.850498	0.851668	0.848072	0.849111	0.852173	0.85363	0.850005	0.847638	0.858142	0.84595	0.833136	0.831992	0.831736	0.766158	0.767558	0.765323
K562 (10M)	MYC	0.835645	0.81785	0.823901	0.871566	0.875167	0.872708	0.866174	0.86741	0.857897	0.834203	0.829971	0.8344	0.879414	0.878372	0.875743	0.86388	0.866471	0.868337	0.666181	0.664848	0.670448
K562 (10M)	CEBPB	0.805592	0.807656	0.804278	0.738975	0.735222	0.740477	0.794708	0.788328	0.787014	0.814412	0.809157	0.810846	0.757741	0.756615	0.759242	0.791434	0.855296	0.776604	0.648902	0.620567	0.631544
K562 (10M)	TCF3	0.816205	0.831664	0.830104	0.829225	0.827606	0.820257	0.833098	0.827922	0.830476	0.833533	0.833773	0.833587	0.801051	0.800432	0.800793	0.805969	0.802932	0.805104	0.606939	0.608139	0.608447
K562 (10M)	EGR1	0.68631	0.684806	0.683681	0.679446	0.681866	0.67655	0.670502	0.669797	0.663054	0.670218	0.673914	0.6721	0.670673	0.666105	0.662496	0.671783	0.670174	0.668137	0.596408	0.59122	0.589678
K562 (10M)	ATF3	0.752271	0.729487	0.745389	0.729362	0.739209	0.734286	0.768671	0.773314	0.775998	0.77901	0.774453	0.777964	0.796916	0.792875	0.794385	0.791214	0.791311	0.813218	0.675144	0.676595	0.689446
K562 (10M)	ZNF143	0.830264	0.834811	0.834541	0.840818	0.832198	0.831558	0.83417	0.836908	0.836011	0.847113	0.849858	0.850118	0.838742	0.82619	0.829067	0.839405	0.836538	0.845827	0.711563	0.71061	0.71556
K562 (10M)	FOXK2	0.806387	0.814334	0.809028	0.801935	0.806255	0.796826	0.809585	0.800176	0.805689	0.811996	0.813786	0.812792	0.747759	0.739262	0.744891	0.791052	0.789852	0.791428	0.635546	0.632687	0.649601
K562 (10M)	CREM	0.857725	0.876334	0.874927	0.89744	0.897972	0.90284	0.905985	0.9083	0.907002	0.903542	0.90323	0.90442	0.899387	0.898256	0.90454	0.890895	0.891371	0.88924	0.716616	0.697025	0.710705
K562 (10M)	NR2F1	0.774382	0.777899	0.776434	0.781151	0.778344	0.778538	0.757514	0.766019	0.766284	0.767658	0.765407	0.767669	0.769391	0.765974	0.764441	0.74158	0.742065	0.74367	0.605066	0.602449	0.605429
K562 (10M)	TCF7	0.805139	0.803392	0.797483	0.803697	0.808981	0.796234	0.801963	0.811465	0.811549	0.786042	0.798268	0.795844	0.648599	0.646417	0.657265	0.794939	0.791594	0.786843	0.689221	0.68783	0.687756
K562 (10M)	NFATC3	0.69505	0.689589	0.702178	0.683676	0.676562	0.649686	0.709906	0.706306	0.703661	0.719927	0.721561	0.721389	0.670195	0.675732	0.671062	0.632467	0.62974	0.641357	0.531363	0.533168	0.547017
K562 (10M)	ZSCAN29	0.750361	0.732609	0.746199	0.670883	0.655647	0.631383	0.765654	0.74881	0.764014	0.775587	0.775162	0.774441	0.749276	0.723932	0.760928	0.706274	0.683822	0.70567	0.579134	0.559866	0.578971
K562 (10M)	GABPA	0.836003	0.835447	0.838318	0.830687	0.826681	0.827392	0.829404	0.831484	0.832199	0.840066	0.839597	0.839575	0.836064	0.837127	0.837429	0.812781	0.813689	0.81136	0.682271	0.68059	0.68223
K562 (10M)	ZNF24	0.694239	0.659893	0.674771	0.678237	0.677804	0.682035	0.652461	0.660936	0.666663	0.677511	0.682766	0.675457	0.731334	0.727398	0.727526	0.658129	0.659255	0.668205	0.580577	0.571233	0.575563
K562 (10M)	ATF7	0.870423	0.871741	0.868852	0.840352	0.772467	0.790773	0.868782	0.872342	0.878352	0.845368	0.817747	0.80894	0.843634	0.851447	0.849505	0.852611	0.862179	0.890584	0.650968	0.673585	0.655973
K562 (10M)	NR2C2	0.706874	0.704341	0.697965	0.739104	0.743995	0.745393	0.684252	0.688095	0.68696	0.529129	0.572015	0.60014	0.71753	0.708184	0.72146	0.738526	0.726659	0.722397	0.528551	0.564679	0.579581
K562 (10M)	TBP	0.875637	0.877425	0.875768	0.864868	0.86338	0.85027	0.888214	0.889614	0.888051	0.882538	0.893501	0.896584	0.871581	0.87324	0.875179	0.873819	0.873923	0.8829	0.704222	0.704776	0.712909
K562 (10M)	RFX5	0.760833	0.755714	0.75612	0.758302	0.754859	0.753915	0.751623	0.749044	0.74736	0.683457	0.716827	0.721068	0.752135	0.750657	0.746533	0.766006	0.75841	0.761851	0.624514	0.627935	0.647854
K562 (10M)	USF2	0.787821	0.778758	0.784986	0.77587	0.786282	0.766514	0.787786	0.787662	0.786747	0.780113	0.782783	0.774508	0.762055	0.75943	0.759205	0.775864	0.773637	0.769277	0.691802	0.683854	0.690638
K562 (10M)	NRF1	0.796799	0.797911	0.803435	0.819932	0.810273	0.805192	0.80312	0.805033	0.799009	0.795466	0.800258	0.789814	0.76094	0.720602	0.750412	0.782781	0.781969	0.780223	0.653878	0.657401	0.65627
K562 (10M)	CTCF	0.865334	0.866888	0.866349	0.871427	0.866679	0.868826	0.876879	0.874989	0.865021	0.868106	0.865481	0.867979	0.857319	0.863432	0.858456	0.74162	0.740108	0.740915	0.775368	0.774259	0.774805
K562 (10M)	BHLHE40	0.848	0.853076	0.84945	0.86015	0.861597	0.861352	0.859784	0.860553	0.86066	0.849489	0.850013	0.837666	0.846552	0.848614	0.848092	0.838297	0.825702	0.835161	0.638534	0.659212	0.64222
K562 (10M)	MXI1	0.800313	0.796045	0.808036	0.809065	0.808237	0.808521	0.794184	0.798542	0.795425	0.805964	0.809685	0.806264	0.781155	0.802662	0.804152	0.778503	0.793792	0.790445	0.597657	0.601768	0.612207
K562 (10M)	MAX	0.883344	0.885894	0.882509	0.875483	0.877222	0.886283	0.884425	0.884307	0.884583	0.86429	0.860791	0.86313	0.862899	0.861892	0.86201	0.838643	0.826133	0.839827	0.648072	0.654617	0.640265
K562 (10M)	ELK1	0.881302	0.88817	0.888093	0.881973	0.8746	0.868328	0.885711	0.88468	0.876525	0.884636	0.885504	0.884738	0.875127	0.875472	0.879746	0.87153	0.869644	0.86811	0.727105	0.725148	0.725002
K562 (10M)	MAZ	0.908397	0.904923	0.907849	0.895983	0.901955	0.896988	0.90931	0.911356	0.911994	0.903966	0.904275	0.906842	0.888602	0.88195	0.882399	0.880109	0.881064	0.879621	0.664079	0.664753	0.662871
K562 (10M)	E2F4	0.853431	0.855568	0.853553	0.831213	0.794608	0.81874	0.849482	0.842091	0.850817	0.848805	0.827131	0.842208	0.833869	0.837979	0.839228	0.793186	0.790517	0.796138	0.607604	0.613113	0.602154
K562 (10M)	MAFK	0.775534	0.776835	0.776832	0.784246	0.783751	0.782657	0.757286	0.751842	0.751725	0.705704	0.71928	0.720627	0.702774	0.721499	0.70115	0.740127	0.739485	0.741064	0.638628	0.639279	0.636631
K562 (10M)	JUND	0.860094	0.860013	0.860016	0.869879	0.870171	0.864473	0.862445	0.861685	0.868122	0.85089	0.845256	0.847054	0.829896	0.828132	0.833912	0.855132	0.850861	0.842531	0.704132	0.692293	0.685682
K562 (10M)	ESRRA	0.787165	0.787329	0.780689	0.770201	0.726348	0.742064	0.789729	0.785549	0.79202	0.765697	0.766521	0.768511	0.738153	0.73736	0.749855	0.749601	0.746828	0.743562	0.643079	0.646917	0.643932
K562 (10M)	CREB1	0.866965	0.871618	0.868587	0.874294	0.881061	0.879666	0.887093	0.886785	0.886197	0.876413	0.881498	0.873831	0.875775	0.87565	0.870457	0.867217	0.867705	0.865637	0.729287	0.729561	0.724742
K562 (10M)	NFIC	0.752727	0.744973	0.752928	0.75346	0.745278	0.753828	0.757066	0.759056	0.757747	0.739332	0.74116	0.743658	0.697631	0.705281	0.71632	0.714148	0.720539	0.716234	0.615091	0.62153	0.613573
K562 (10M)	REST	0.728373	0.745068	0.758615	0.779866	0.789993	0.786152	0.791288	0.778849	0.777858	0.796036	0.800862	0.800058	0.80059	0.79368	0.802533	0.775749	0.773647	0.774829	0.630518	0.633642	0.627388
K562 (10M)	ATF2	0.793543	0.792947	0.793299	0.783671	0.784268	0.779412	0.793542	0.793683	0.795566	0.773056	0.775429	0.786958	0.765542	0.768334	0.763655	0.77759	0.781689	0.777487	0.670882	0.674023	0.671245
K562 (10M)	YY1	0.868174	0.866577	0.867556	0.849187	0.853034	0.854926	0.867998	0.867558	0.868101	0.823761	0.843789	0.846396	0.837583	0.836096	0.836523	0.872804	0.875329	0.867296	0.773899	0.774431	0.766054
K562 (10M)	ELF1	0.736175	0.743876	0.743828	0.752161	0.750169	0.742838	0.758197	0.757722	0.755744	0.747248	0.733485	0.740494	0.734713	0.735295	0.731943	0.732368	0.732348	0.731137	0.638978	0.63656	0.637135
K562 (10M)	MEF2A	0.714238	0.73109	0.734337	0.719738	0.726964	0.725705	0.720407	0.719016	0.72125	0.718062	0.724546	0.736813	0.713549	0.70966	0.711348	0.730338	0.741815	0.743254	0.538553	0.55386	0.56147
K562 (10M)	ETS1	0.890181	0.888727	0.8877	0.881085	0.883007	0.881271	0.878026	0.882627	0.880975	0.843435	0.881221	0.867224	0.883785	0.878857	0.879371	0.879819	0.878036	0.880705	0.660029	0.661099	0.658582
K562 (10M)	SP1	0.828761	0.828862	0.828952	0.828932	0.813608	0.82684	0.836947	0.837256	0.832301	0.807045	0.826176	0.810908	0.833862	0.802376	0.818831	0.81029	0.811828	0.809584	0.667176	0.666632	0.663144
K562 (10M)	ZBTB33	0.516582	0.517245	0.526631	0.559108	0.54456	0.52812	0.545957	0.540412	0.541904	0.4837	0.482533	0.508592	0.520271	0.518394	0.527589	0.494634	0.513296	0.509185	0.506556	0.504659	0.528704
K562 (10M)	USF1	0.796869	0.794323	0.797492	0.799176	0.798782	0.803454	0.80514	0.80552	0.805727	0.794876	0.794114	0.788564	0.761566	0.770695	0.771958	0.791384	0.788118	0.795887	0.711006	0.708673	0.707967
K562 (10M)	SRF	0.800896	0.800561	0.801132	0.78821	0.787213	0.791588	0.799035	0.793217	0.791875	0.799739	0.798286	0.799778	0.78543	0.789458	0.785786	0.781302	0.773847	0.776468	0.743052	0.726918	0.734227
K562 (5M)	ZNF384	0.768118	0.768058	0.751532	0.770008	0.777834	0.780565	0.766964	0.766856	0.766576	0.752483	0.761548	0.748878	0.751009	0.751358	0.749937	0.764669	0.766554	0.76789	0.522542	0.518997	0.532697
K562 (5M)	ETV6	0.742937	0.713137	0.689628	0.756087	0.772232	0.770833	0.715816	0.740568	0.745499	0.749421	0.703183	0.737171	0.713456	0.767164	0.774161	0.753805	0.748149	0.751246	0.63998	0.626368	0.630514
K562 (5M)	IKZF1	0.600397	0.576291	0.594357	0.588048	0.591153	0.592133	0.589278	0.600146	0.592354	0.593296	0.599744	0.595648	0.520116	0.520077	0.521699	0.549645	0.54476	0.545581	0.544548	0.538471	0.549247
K562 (5M)	NFYA	0.859726	0.861552	0.836113	0.862025	0.859765	0.856788	0.855153	0.840264	0.854577	0.849574	0.851233	0.854046	0.831439	0.82463	0.828177	0.845377	0.843253	0.840779	0.73775	0.732462	0.728775
K562 (5M)	NFYB	0.850964	0.854815	0.849191	0.821606	0.861478	0.854281	0.85443	0.854573	0.855284	0.85474	0.857964	0.84981	0.855816	0.861725	0.853863	0.832451	0.83548	0.831933	0.75132	0.750422	0.745746
K562 (5M)	MYC	0.855215	0.82072	0.834988	0.882049	0.881196	0.885469	0.884212	0.815072	0.809685	0.860022	0.854637	0.862206	0.814256	0.812723	0.775392	0.865257	0.860132	0.851993	0.661299	0.663135	0.659265
K562 (5M)	CEBPB	1	0.944444	0.972222	1	0.944444	0.944444	1	1	1	0.972222	0.916667	0.972222	0.972222	1	1	0.966667	0.966667	0.933333	0.763889	0.763889	0.805556
K562 (5M)	TCF3	0.777939	0.795972	0.803188	0.779138	0.761545	0.766207	0.807841	0.78884	0.810323	0.81622	0.811936	0.814372	0.775243	0.776426	0.775922	0.762015	0.750087	0.758565	0.599643	0.595589	0.581654
K562 (5M)	EGR1	0.657895	0.656114	0.651724	0.64921	0.652328	0.647812	0.642209	0.640011	0.636024	0.64887	0.648253	0.649197	0.642028	0.641203	0.632983	0.639707	0.636164	0.640189	0.56121	0.559158	0.563517
K562 (5M)	ATF3	0.624711	0.521778	0.578844	0.682133	0.714489	0.696889	0.630933	0.621689	0.636978	0.743467	0.745244	0.738844	0.728	0.715733	0.730133	0.699726	0.725662	0.720913	0.595644	0.598489	0.548356
K562 (5M)	ZNF143	0.812252	0.821614	0.829567	0.831337	0.808792	0.815305	0.834617	0.839272	0.838811	0.842278	0.847104	0.847187	0.828839	0.820033	0.821536	0.8352	0.834771	0.834161	0.70726	0.704751	0.705379
K562 (5M)	FOXK2	0.76998	0.775715	0.766136	0.798748	0.804576	0.798686	0.772832	0.76471	0.762974	0.801879	0.79633	0.795989	0.674468	0.663091	0.67763	0.7516	0.756784	0.757616	0.665199	0.633889	0.641887
K562 (5M)	CREM	0.789165	0.823053	0.825059	0.894805	0.897741	0.914499	0.912084	0.899896	0.903092	0.901605	0.904764	0.905916	0.821158	0.826211	0.832974	0.838231	0.855922	0.823163	0.720608	0.688801	0.67821
K562 (5M)	NR2F1	0.683973	0.689953	0.690546	0.691009	0.688474	0.688418	0.674512	0.680768	0.682018	0.689421	0.69115	0.691227	0.677205	0.672603	0.670249	0.651359	0.652154	0.65091	0.589241	0.601814	0.589178
K562 (5M)	TCF7	0.834751	0.8351	0.820266	0.828505	0.839127	0.818951	0.829553	0.8381	0.835634	0.777449	0.802309	0.790639	0.639813	0.630588	0.64382	0.805104	0.81545	0.837743	0.698933	0.661487	0.704653
K562 (5M)	NFATC3	0.658068	0.664897	0.658578	0.631233	0.620903	0.594568	0.623519	0.625789	0.619748	0.633964	0.62727	0.627972	0.594452	0.594972	0.594741	0.543212	0.557464	0.548263	0.511956	0.525715	0.52192
K562 (5M)	ZSCAN29	0.626135	0.60412	0.614666	0.54857	0.530428	0.503688	0.66094	0.617747	0.658017	0.694352	0.694465	0.692749	0.669702	0.635232	0.679564	0.617904	0.638059	0.617023	0.544378	0.566884	0.557893
K562 (5M)	GABPA	0.826502	0.829496	0.830447	0.818531	0.819525	0.815014	0.820326	0.824692	0.820372	0.843549	0.844088	0.84061	0.839963	0.840133	0.840682	0.808134	0.807867	0.79563	0.682675	0.684501	0.677923
K562 (5M)	ZNF24	0.614209	0.578355	0.589495	0.508959	0.498864	0.512719	0.551268	0.565505	0.564399	0.561704	0.562167	0.561021	0.637244	0.631684	0.628617	0.593207	0.562141	0.592659	0.518209	0.505611	0.537365
K562 (5M)	ATF7	0.834019	0.847737	0.843621	0.711934	0.593964	0.644719	0.823045	0.832647	0.858711	0.884774	0.860082	0.843621	0.825789	0.840878	0.84225	0.864672	0.877493	0.817664	0.755952	0.697751	0.690476
K562 (5M)	NR2C2	0.715312	0.70813	0.701092	0.73499	0.749928	0.75079	0.666762	0.597242	0.684286	0.507325	0.5553	0.627406	0.685435	0.662741	0.685722	0.718919	0.687387	0.692613	0.587111	0.566667	0.622844
K562 (5M)	TBP	0.86959	0.872656	0.863728	0.816379	0.809244	0.778802	0.881244	0.879487	0.875686	0.873857	0.886012	0.888487	0.835957	0.809638	0.814963	0.881518	0.87292	0.85851	0.682913	0.679919	0.703116
K562 (5M)	RFX5	0.702468	0.690063	0.692311	0.740403	0.742254	0.739112	0.723659	0.719546	0.717195	0.514244	0.575587	0.597175	0.65153	0.64749	0.646182	0.69219	0.696849	0.692546	0.615835	0.611066	0.62889
K562 (5M)	USF2	0.761894	0.754486	0.75715	0.731705	0.767256	0.713212	0.773519	0.772511	0.760831	0.75105	0.75622	0.744665	0.738719	0.733551	0.733415	0.747313	0.746784	0.743138	0.673722	0.679994	0.677204
K562 (5M)	NRF1	0.763981	0.763831	0.771851	0.78634	0.771686	0.767095	0.749919	0.747797	0.735256	0.748257	0.75707	0.740837	0.681278	0.618614	0.654876	0.749453	0.751275	0.749726	0.626674	0.628027	0.6274
K562 (5M)	CTCF	0.809516	0.811107	0.809561	0.805791	0.802608	0.801353	0.815856	0.808557	0.801336	0.809122	0.79156	0.800575	0.80433	0.805722	0.80496	0.69746	0.697428	0.695824	0.741559	0.740353	0.737679
K562 (5M)	BHLHE40	0.922737	0.909986	0.902348	0.929807	0.92198	0.927471	0.864411	0.867567	0.892817	0.886062	0.907777	0.879561	0.921222	0.919328	0.915225	0.827503	0.854954	0.904877	0.65421	0.66027	0.605227
K562 (5M)	MXI1	0.750405	0.7444	0.76523	0.780742	0.779639	0.78104	0.760686	0.761328	0.759667	0.773298	0.780967	0.775832	0.757978	0.769535	0.768085	0.760608	0.755511	0.758283	0.585209	0.590673	0.584603
K562 (5M)	MAX	0.846562	0.82625	0.831562	0.861875	0.861875	0.860625	0.869375	0.87125	0.869375	0.872188	0.865625	0.869375	0.695937	0.638125	0.646563	0.83141	0.861538	0.86859	0.771037	0.706875	0.695312
K562 (5M)	ELK1	0.827101	0.842328	0.841263	0.83072	0.807915	0.781081	0.844283	0.840291	0.81286	0.83749	0.838398	0.838754	0.718298	0.72971	0.795749	0.814662	0.817601	0.817732	0.717661	0.71445	0.713849
K562 (5M)	MAZ	0.905933	0.899117	0.906873	0.841243	0.849569	0.842088	0.905924	0.909829	0.90762	0.899949	0.883865	0.888951	0.83533	0.821493	0.825412	0.856197	0.852465	0.856085	0.639288	0.635246	0.624136
K562 (5M)	E2F4	0.836021	0.843673	0.842064	0.765936	0.6941	0.742272	0.814983	0.795443	0.814484	0.809591	0.750524	0.783156	0.783664	0.787545	0.777355	0.752988	0.749218	0.745008	0.619106	0.612554	0.613632
K562 (5M)	MAFK	0.75076	0.749999	0.749184	0.758395	0.757497	0.75771	0.705383	0.690627	0.703467	0.705059	0.721457	0.721148	0.631998	0.655744	0.632832	0.706236	0.711654	0.710611	0.615991	0.622219	0.626155
K562 (5M)	JUND	0.806012	0.790441	0.800389	0.879109	0.879974	0.887976	0.875865	0.867431	0.875216	0.865484	0.858997	0.842128	0.760813	0.752379	0.774221	0.886477	0.822624	0.855043	0.702046	0.558391	0.632245
K562 (5M)	ESRRA	0.764851	0.763272	0.752748	0.705976	0.65229	0.675018	0.751553	0.760923	0.761719	0.705646	0.718047	0.725513	0.682452	0.67926	0.683193	0.689085	0.677697	0.676309	0.633896	0.614405	0.610471
K562 (5M)	CREB1	0.765303	0.776933	0.770907	0.858603	0.867203	0.860399	0.864351	0.863722	0.860638	0.836568	0.847765	0.829933	0.84295	0.846408	0.838063	0.849318	0.839801	0.840033	0.720807	0.703834	0.710005
K562 (5M)	NFIC	0.654376	0.646805	0.652467	0.659483	0.654128	0.659292	0.627499	0.628311	0.632285	0.648357	0.644937	0.648362	0.615082	0.608445	0.610748	0.61442	0.597529	0.627284	0.568782	0.547955	0.579634
K562 (5M)	REST	0.643008	0.661137	0.686681	0.736148	0.739521	0.73857	0.743833	0.738261	0.728916	0.73043	0.738316	0.734461	0.74263	0.737596	0.743325	0.694724	0.696265	0.69761	0.60095	0.602632	0.604484
K562 (5M)	ATF2	0.77377	0.772999	0.776451	0.770934	0.774953	0.765478	0.77134	0.753467	0.763122	0.75937	0.750995	0.76118	0.727769	0.734982	0.724395	0.742025	0.745777	0.73132	0.673382	0.644031	0.673577
K562 (5M)	YY1	0.848192	0.835097	0.848168	0.810147	0.818281	0.823838	0.836212	0.834675	0.838864	0.791686	0.817773	0.821158	0.790077	0.787794	0.788212	0.83561	0.834138	0.834368	0.765388	0.769425	0.764416
K562 (5M)	ELF1	0.698718	0.705103	0.697724	0.690419	0.680722	0.661724	0.709759	0.709608	0.710023	0.70944	0.689291	0.701454	0.629587	0.628851	0.624927	0.686983	0.682266	0.684617	0.632542	0.629642	0.626097
K562 (5M)	MEF2A	0.699926	0.717931	0.720999	0.706507	0.715077	0.711527	0.67147	0.669877	0.663977	0.701051	0.703318	0.71926	0.720272	0.716633	0.718342	0.736257	0.711963	0.73491	0.551378	0.530646	0.555165
K562 (5M)	ETS1	0.832887	0.828816	0.821325	0.842177	0.860322	0.850134	0.846051	0.857934	0.856137	0.672168	0.818197	0.769905	0.818132	0.814114	0.813291	0.874648	0.851111	0.866287	0.647286	0.624873	0.658001
K562 (5M)	SP1	0.798003	0.796769	0.79604	0.780483	0.746939	0.774758	0.780427	0.769159	0.745998	0.720465	0.775741	0.733343	0.807423	0.73071	0.783353	0.773216	0.77187	0.774278	0.646466	0.646651	0.646628
K562 (5M)	ZBTB33	0.535835	0.535946	0.542022	0.534604	0.537489	0.527896	0.536909	0.530145	0.534974	0.493918	0.50148	0.512798	0.537182	0.537578	0.538524	0.522578	0.495405	0.543694	0.497768	0.50469	0.514996
K562 (5M)	USF1	0.803355	0.800706	0.803861	0.78992	0.789348	0.8047	0.819198	0.818947	0.818672	0.786036	0.785904	0.773307	0.726823	0.686464	0.757458	0.796108	0.785607	0.774568	0.732837	0.72477	0.71193
K562 (5M)	SRF	0.813404	0.81029	0.80981	0.80824	0.809057	0.816306	0.811263	0.804022	0.807189	0.818088	0.820277	0.820567	0.778192	0.786077	0.777842	0.787371	0.783539	0.785824	0.72703	0.711969	0.724107

## Sheet: Figure 3
Test data	TF	TAMC: footprint (nbc) + cleavage (nbc)			TAMC: footprint (bc) + cleavage (nbc)			TAMC: footprint (nbc) + cleavage (bc)			TAMC: footprint (bc) + cleavage (bc)			TOBIAS			HINT-ATAC
		Rep 1	Rep 2	Rep 3	Rep 1	Rep 2	Rep 3	Rep 1	Rep 2	Rep 3	Rep 1	Rep 2	Rep 3	Rep 1	Rep 2	Rep 3	Rep 1	Rep 2	Rep 3
GM12878 (150M)	ZNF384	0.805809	0.808829	0.810764	0.797642	0.797013	0.797103	0.814435	0.812416	0.816567	0.786595	0.793872	0.795739	0.779725	0.779725	0.779725	0.445301	0.445301	0.445301
GM12878 (150M)	ETV6	0.857873	0.855627	0.854537	0.850172	0.852552	0.854669	0.853797	0.856439	0.857629	0.835206	0.844645	0.846062	0.825963	0.825963	0.825963	0.676194	0.676194	0.676194
GM12878 (150M)	IKZF1	0.764797	0.774423	0.769291	0.77575	0.787367	0.788494	0.775861	0.78243	0.786272	0.782208	0.777137	0.779827	0.73457	0.73457	0.73457	0.611391	0.611391	0.611391
GM12878 (150M)	NFYA	0.901543	0.903007	0.905659	0.908083	0.909421	0.909118	0.916012	0.915103	0.913992	0.911997	0.909851	0.911467	0.904269	0.904269	0.904269	0.73988	0.73988	0.73988
GM12878 (150M)	NFYB	0.85612	0.858758	0.85994	0.852594	0.853184	0.852977	0.867076	0.862685	0.868321	0.84625	0.845384	0.847543	0.813838	0.813838	0.813838	0.765776	0.765776	0.765776
GM12878 (150M)	MYC	0.863573	0.863161	0.863713	0.849314	0.851983	0.853909	0.822048	0.825172	0.826827	0.835352	0.837646	0.838153	0.825602	0.825602	0.825602	0.600246	0.600246	0.600246
GM12878 (150M)	CEBPB	0.837999	0.834418	0.837023	0.796224	0.793294	0.795464	0.789605	0.796332	0.809245	0.802843	0.804905	0.802626	0.792434	0.792434	0.792434	0.648872	0.648872	0.648872
GM12878 (150M)	TCF3	0.804274	0.815569	0.8157	0.809283	0.808499	0.811061	0.812664	0.809039	0.813997	0.777593	0.797398	0.796004	0.7991	0.7991	0.7991	0.615973	0.615973	0.615973
GM12878 (150M)	EGR1	0.833283	0.82589	0.834745	0.821816	0.822958	0.808309	0.820383	0.823554	0.82311	0.824662	0.828537	0.830746	0.814248	0.814248	0.814248	0.676916	0.676916	0.676916
GM12878 (150M)	ATF3	0.70081	0.704475	0.713927	0.712963	0.710455	0.710841	0.72608	0.726659	0.726466	0.712384	0.715471	0.710841	0.719875	0.719875	0.719875	0.676408	0.676408	0.676408
GM12878 (150M)	ZNF143	0.832057	0.825873	0.832361	0.827057	0.827784	0.82804	0.83903	0.836683	0.838068	0.836434	0.83759	0.837161	0.812622	0.812622	0.812622	0.686994	0.686994	0.686994
GM12878 (150M)	FOXK2	0.815578	0.814383	0.815304	0.797969	0.805601	0.804833	0.790634	0.784406	0.793606	0.797322	0.800217	0.802618	0.794845	0.794845	0.794845	0.613829	0.613829	0.613829
GM12878 (150M)	CREM	0.865968	0.870319	0.870603	0.860242	0.860958	0.862102	0.874509	0.877485	0.877306	0.856127	0.856081	0.857433	0.853881	0.853881	0.853881	0.706303	0.706303	0.706303
GM12878 (150M)	NR2F1	0.730115	0.731491	0.730545	0.730217	0.73126	0.732761	0.724299	0.730838	0.729339	0.725055	0.731344	0.730401	0.705998	0.705998	0.705998	0.570849	0.570849	0.570849
GM12878 (150M)	TCF7	0.810443	0.81363	0.813026	0.803567	0.803005	0.806754	0.810968	0.816099	0.816081	0.804019	0.804146	0.806313	0.782065	0.782065	0.782065	0.676548	0.676548	0.676548
GM12878 (150M)	NFATC3	0.772143	0.770953	0.770523	0.744877	0.746464	0.752346	0.777563	0.77948	0.776588	0.754561	0.758593	0.758708	0.729368	0.729368	0.729368	0.597313	0.597313	0.597313
GM12878 (150M)	ZSCAN29	0.785881	0.796594	0.793178	0.75788	0.761244	0.765644	0.779463	0.786553	0.782361	0.770043	0.770871	0.768231	0.774632	0.774632	0.774632	0.631929	0.631929	0.631929
GM12878 (150M)	GABPA	0.835842	0.833889	0.835921	0.825206	0.827977	0.832024	0.848103	0.847416	0.847836	0.832569	0.833359	0.833832	0.81861	0.81861	0.81861	0.671525	0.671525	0.671525
GM12878 (150M)	ZNF24	0.711079	0.712734	0.712423	0.684292	0.685932	0.685086	0.677571	0.67596	0.683453	0.689451	0.690622	0.690824	0.676398	0.676398	0.676398	0.600947	0.600947	0.600947
GM12878 (150M)	ATF7	0.781727	0.786314	0.78297	0.781869	0.780088	0.781147	0.75101	0.759059	0.757362	0.784079	0.798958	0.797883	0.744194	0.744194	0.744194	0.656278	0.656278	0.656278
GM12878 (150M)	NR2C2	0.627486	0.613877	0.6072	0.59791	0.635578	0.640478	0.605458	0.620845	0.608869	0.644941	0.649441	0.650131	0.674001	0.674001	0.674001	0.50421	0.50421	0.50421
GM12878 (150M)	TBP	0.843368	0.853893	0.85378	0.784631	0.786329	0.783612	0.846424	0.840878	0.844726	0.807379	0.814848	0.817678	0.833562	0.833562	0.833562	0.622454	0.622454	0.622454
GM12878 (150M)	RFX5	0.873163	0.877449	0.882908	0.879439	0.877959	0.876633	0.871429	0.865714	0.87648	0.871173	0.878418	0.876633	0.874512	0.874512	0.874512	0.757449	0.757449	0.757449
GM12878 (150M)	USF2	0.781678	0.788036	0.789805	0.764004	0.765576	0.775302	0.796198	0.795672	0.796651	0.782901	0.788118	0.784057	0.781067	0.781067	0.781067	0.675666	0.675666	0.675666
GM12878 (150M)	NRF1	0.886651	0.885579	0.884977	0.884604	0.88488	0.885086	0.880335	0.881347	0.880536	0.882267	0.882398	0.88064	0.863405	0.863405	0.863405	0.762607	0.762607	0.762607
GM12878 (150M)	CTCF	0.893394	0.893683	0.895231	0.891582	0.890342	0.891181	0.894526	0.894918	0.894453	0.886048	0.890003	0.890516	0.812189	0.812189	0.812189	0.809399	0.809399	0.809399
GM12878 (150M)	BHLHE40	0.842446	0.842372	0.843339	0.828705	0.840612	0.838994	0.833611	0.836773	0.830668	0.843039	0.844325	0.840915	0.829163	0.829163	0.829163	0.605942	0.605942	0.605942
GM12878 (150M)	MXI1	0.839178	0.839042	0.839529	0.844949	0.841349	0.844972	0.839308	0.848129	0.847177	0.845663	0.842557	0.844841	0.798716	0.798716	0.798716	0.574504	0.574504	0.574504
GM12878 (150M)	MAX	0.867418	0.875576	0.873102	0.868718	0.85962	0.8691	0.86347	0.869002	0.870253	0.855263	0.848128	0.855841	0.863422	0.863422	0.863422	0.598484	0.598484	0.598484
GM12878 (150M)	ELK1	0.918689	0.922748	0.922072	0.901276	0.901203	0.904275	0.915758	0.923214	0.919543	0.909937	0.913315	0.914977	0.912041	0.912041	0.912041	0.764092	0.764092	0.764092
GM12878 (150M)	MAZ	0.893449	0.893737	0.894362	0.882757	0.8866	0.891058	0.882025	0.881527	0.892828	0.880143	0.891553	0.89361	0.871857	0.871857	0.871857	0.697279	0.697279	0.697279
GM12878 (150M)	E2F4	0.893491	0.890039	0.896614	0.918639	0.915516	0.915187	0.906312	0.904339	0.905161	0.904997	0.910421	0.913379	0.907592	0.907592	0.907592	0.630095	0.630095	0.630095
GM12878 (150M)	MAFK	0.793477	0.786547	0.783536	0.794518	0.795314	0.788194	0.788052	0.794443	0.79609	0.774163	0.777837	0.7728	0.762773	0.762773	0.762773	0.652137	0.652137	0.652137
GM12878 (150M)	JUND	0.871585	0.873702	0.873461	0.861297	0.86471	0.868924	0.875433	0.875093	0.876668	0.870409	0.872652	0.871783	0.851041	0.851041	0.851041	0.638281	0.638281	0.638281
GM12878 (150M)	ESRRA	0.765383	0.764378	0.77654	0.762562	0.763734	0.762413	0.78695	0.787027	0.786235	0.779478	0.781378	0.786319	0.767085	0.767085	0.767085	0.64714	0.64714	0.64714
GM12878 (150M)	CREB1	0.854143	0.854794	0.854668	0.841313	0.837767	0.840676	0.834814	0.83403	0.835197	0.844045	0.842881	0.842643	0.824849	0.824849	0.824849	0.723561	0.723561	0.723561
GM12878 (150M)	NFIC	0.792845	0.793208	0.792247	0.782266	0.778113	0.78513	0.763649	0.776163	0.773547	0.779572	0.786116	0.785742	0.740054	0.740054	0.740054	0.566219	0.566219	0.566219
GM12878 (150M)	REST	0.765644	0.766101	0.765513	0.76396	0.76732	0.765304	0.752011	0.764579	0.759546	0.766336	0.775582	0.769808	0.754274	0.754274	0.754274	0.610445	0.610445	0.610445
GM12878 (150M)	ATF2	0.808362	0.807559	0.807543	0.803007	0.805959	0.811442	0.805436	0.804014	0.803795	0.772257	0.793729	0.799366	0.787723	0.787723	0.787723	0.646769	0.646769	0.646769
GM12878 (150M)	YY1	0.833855	0.834181	0.836567	0.833302	0.836265	0.837031	0.811955	0.817399	0.822163	0.804787	0.817802	0.823489	0.823155	0.823155	0.823155	0.711202	0.711202	0.711202
GM12878 (150M)	ELF1	0.78369	0.786736	0.782313	0.79143	0.797101	0.805593	0.775214	0.778474	0.778749	0.768963	0.778234	0.77675	0.767306	0.767306	0.767306	0.66827	0.66827	0.66827
GM12878 (150M)	MEF2A	0.864767	0.865675	0.868322	0.846861	0.842461	0.844822	0.867725	0.869372	0.867728	0.850594	0.8503	0.847489	0.811864	0.811864	0.811864	0.643378	0.643378	0.643378
GM12878 (150M)	ETS1	0.890986	0.892522	0.892282	0.890147	0.890947	0.890627	0.8849	0.891155	0.892588	0.886584	0.885469	0.886514	0.878116	0.878116	0.878116	0.673068	0.673068	0.673068
GM12878 (150M)	SP1	0.884	0.894714	0.892881	0.887097	0.889047	0.89384	0.890558	0.888227	0.888233	0.888397	0.892909	0.893515	0.877436	0.877436	0.877436	0.737563	0.737563	0.737563
GM12878 (150M)	ZBTB33	0.758708	0.760645	0.759621	0.753984	0.755134	0.756818	0.74704	0.722395	0.726994	0.759716	0.757763	0.759039	0.73653	0.73653	0.73653	0.671942	0.671942	0.671942
GM12878 (150M)	USF1	0.838626	0.838518	0.837462	0.803726	0.806729	0.804246	0.815597	0.815384	0.810802	0.807443	0.80482	0.81178	0.804202	0.804202	0.804202	0.598758	0.598758	0.598758
GM12878 (150M)	SRF	0.801738	0.7999	0.803854	0.820004	0.823624	0.823179	0.81438	0.810648	0.803687	0.825351	0.825128	0.827133	0.789754	0.789754	0.789754	0.723212	0.723212	0.723212
HepG2 (150M)	ZNF384	0.715064	0.71529	0.714557	0.693194	0.701967	0.694337	0.712605	0.712602	0.71449	0.691436	0.69228	0.696518	0.668521	0.668521	0.668521	0.394857	0.394857	0.394857
HepG2 (150M)	ETV6	0.736067	0.736854	0.73545	0.744369	0.744183	0.746547	0.742368	0.746844	0.744039	0.736938	0.750373	0.748607	0.71421	0.71421	0.71421	0.561429	0.561429	0.561429
HepG2 (150M)	IKZF1	0.538735	0.623895	0.614475	0.670223	0.666763	0.669742	0.645425	0.657728	0.655902	0.6708	0.673683	0.679642	0.61522	0.61522	0.61522	0.528114	0.528114	0.528114
HepG2 (150M)	NFYA	0.804706	0.805301	0.810419	0.797341	0.799835	0.800121	0.797386	0.795174	0.799047	0.804525	0.804411	0.805151	0.755389	0.755389	0.755389	0.681529	0.681529	0.681529
HepG2 (150M)	NFYB	0.754239	0.754644	0.754197	0.739297	0.74556	0.74891	0.755461	0.754977	0.755538	0.746654	0.741975	0.743513	0.71647	0.71647	0.71647	0.668623	0.668623	0.668623
HepG2 (150M)	MYC	0.795978	0.795482	0.795958	0.790775	0.792709	0.794354	0.786882	0.789126	0.789957	0.795282	0.796078	0.796876	0.751548	0.751548	0.751548	0.59705	0.59705	0.59705
HepG2 (150M)	CEBPB	0.75968	0.764141	0.764043	0.762229	0.76093	0.761053	0.753652	0.754436	0.755735	0.734046	0.728777	0.738849	0.746564	0.746564	0.746564	0.580262	0.580262	0.580262
HepG2 (150M)	TCF3	0.641391	0.642219	0.642498	0.640095	0.655668	0.655894	0.646677	0.650264	0.650286	0.656503	0.654012	0.655639	0.615334	0.615334	0.615334	0.51844	0.51844	0.51844
HepG2 (150M)	EGR1	0.778338	0.779107	0.778456	0.78132	0.78394	0.784442	0.777827	0.781068	0.777592	0.76856	0.773255	0.773774	0.718498	0.718498	0.718498	0.622431	0.622431	0.622431
HepG2 (150M)	ATF3	0.754087	0.738481	0.733353	0.794738	0.793624	0.796894	0.806406	0.808338	0.811162	0.784483	0.781807	0.787901	0.7997	0.7997	0.7997	0.735025	0.735025	0.735025
HepG2 (150M)	ZNF143	0.701285	0.701226	0.701271	0.717864	0.718398	0.719053	0.707298	0.705018	0.70393	0.69583	0.701624	0.69915	0.672454	0.672454	0.672454	0.603143	0.603143	0.603143
HepG2 (150M)	FOXK2	0.816049	0.815711	0.815997	0.810783	0.812993	0.812149	0.802425	0.801265	0.801889	0.799869	0.801353	0.805377	0.789185	0.789185	0.789185	0.618268	0.618268	0.618268
HepG2 (150M)	CREM	0.769507	0.769626	0.764536	0.765223	0.788721	0.78958	0.743445	0.746817	0.755226	0.796231	0.795821	0.796747	0.744446	0.744446	0.744446	0.601673	0.601673	0.601673
HepG2 (150M)	NR2F1	0.758284	0.762983	0.763996	0.743628	0.744763	0.746564	0.764078	0.763785	0.7628	0.74579	0.747044	0.747324	0.717022	0.717022	0.717022	0.590537	0.590537	0.590537
HepG2 (150M)	TCF7	0.787096	0.791819	0.790355	0.782049	0.785128	0.784296	0.797283	0.795142	0.796484	0.778517	0.776267	0.775072	0.738768	0.738768	0.738768	0.633181	0.633181	0.633181
HepG2 (150M)	NFATC3	0.721403	0.714305	0.71106	0.711195	0.71968	0.722688	0.663467	0.662655	0.655185	0.719443	0.718733	0.72066	0.697606	0.697606	0.697606	0.529661	0.529661	0.529661
HepG2 (150M)	ZSCAN29	0.735692	0.736448	0.735637	0.745308	0.745639	0.744829	0.715707	0.717364	0.717217	0.741845	0.736024	0.7412	0.693448	0.693448	0.693448	0.560703	0.560703	0.560703
HepG2 (150M)	GABPA	0.732761	0.733653	0.733357	0.732402	0.732033	0.731868	0.719429	0.723976	0.721798	0.726449	0.721567	0.722917	0.721185	0.721185	0.721185	0.576075	0.576075	0.576075
HepG2 (150M)	ZNF24	0.670765	0.670059	0.661211	0.677147	0.678171	0.676776	0.664192	0.665641	0.664396	0.694843	0.691706	0.690401	0.63353	0.63353	0.63353	0.581183	0.581183	0.581183
HepG2 (150M)	ATF7	0.666754	0.666593	0.668684	0.657051	0.656443	0.657685	0.657373	0.645212	0.649375	0.669443	0.66608	0.667277	0.655358	0.655358	0.655358	0.658366	0.658366	0.658366
HepG2 (150M)	NR2C2	0.737778	0.736867	0.736048	0.75597	0.764545	0.764667	0.759901	0.760672	0.760027	0.745869	0.746709	0.749225	0.698544	0.698544	0.698544	0.567386	0.567386	0.567386
HepG2 (150M)	TBP	0.843285	0.840262	0.838498	0.81028	0.807004	0.81028	0.877299	0.877551	0.881078	0.835223	0.82842	0.836483	0.843062	0.843062	0.843062	0.613001	0.613001	0.613001
HepG2 (150M)	RFX5	0.766593	0.759265	0.766949	0.735085	0.737797	0.73544	0.721397	0.735343	0.711809	0.7879	0.782283	0.777602	0.7675	0.7675	0.7675	0.646032	0.646032	0.646032
HepG2 (150M)	USF2	0.730915	0.733903	0.731528	0.719756	0.728686	0.733836	0.740994	0.737973	0.728187	0.737364	0.737397	0.737479	0.71793	0.71793	0.71793	0.635944	0.635944	0.635944
HepG2 (150M)	NRF1	0.88423	0.884591	0.876592	0.877575	0.885607	0.888131	0.898015	0.899605	0.898556	0.898097	0.893803	0.898163	0.879711	0.879711	0.879711	0.793293	0.793293	0.793293
HepG2 (150M)	CTCF	0.824701	0.824808	0.825079	0.81985	0.821021	0.821707	0.829651	0.82964	0.829764	0.820684	0.823361	0.821076	0.687678	0.687678	0.687678	0.755914	0.755914	0.755914
HepG2 (150M)	BHLHE40	0.720917	0.717185	0.719298	0.735717	0.743367	0.740785	0.741666	0.741098	0.740982	0.735007	0.739965	0.740556	0.719655	0.719655	0.719655	0.582787	0.582787	0.582787
HepG2 (150M)	MXI1	0.758513	0.756928	0.756873	0.744284	0.748529	0.746956	0.752755	0.75269	0.753112	0.755528	0.760859	0.762789	0.742864	0.742864	0.742864	0.559986	0.559986	0.559986
HepG2 (150M)	MAX	0.744487	0.756601	0.757114	0.749061	0.749261	0.754557	0.746459	0.758005	0.757398	0.75407	0.755126	0.755072	0.692086	0.692086	0.692086	0.551826	0.551826	0.551826
HepG2 (150M)	ELK1	0.807883	0.809063	0.808697	0.833693	0.826585	0.834379	0.828117	0.829591	0.83095	0.846172	0.847954	0.848774	0.814226	0.814226	0.814226	0.653421	0.653421	0.653421
HepG2 (150M)	MAZ	0.866833	0.867939	0.868823	0.872883	0.873822	0.872495	0.871393	0.872059	0.869028	0.869347	0.871532	0.871706	0.837918	0.837918	0.837918	0.628711	0.628711	0.628711
HepG2 (150M)	E2F4	0.765714	0.76301	0.786429	0.816224	0.817092	0.820714	0.809439	0.814745	0.816276	0.814847	0.822041	0.823418	0.82518	0.82518	0.82518	0.60461	0.60461	0.60461
HepG2 (150M)	MAFK	0.750304	0.748121	0.751122	0.703077	0.714944	0.716027	0.733658	0.743219	0.740303	0.698813	0.702508	0.699003	0.668525	0.668525	0.668525	0.611601	0.611601	0.611601
HepG2 (150M)	JUND	0.720881	0.721638	0.718902	0.703783	0.712485	0.711684	0.714125	0.718846	0.71934	0.713804	0.715215	0.716545	0.658799	0.658799	0.658799	0.614413	0.614413	0.614413
HepG2 (150M)	ESRRA	0.752276	0.75388	0.753687	0.742784	0.751248	0.752482	0.752242	0.750269	0.750346	0.742981	0.747411	0.750508	0.69863	0.69863	0.69863	0.643975	0.643975	0.643975
HepG2 (150M)	CREB1	0.774967	0.791157	0.790873	0.775436	0.781126	0.781219	0.779462	0.775752	0.778439	0.783037	0.783752	0.783533	0.747047	0.747047	0.747047	0.650132	0.650132	0.650132
HepG2 (150M)	NFIC	0.759358	0.758183	0.757194	0.767057	0.771316	0.770975	0.767658	0.767881	0.767098	0.750038	0.768893	0.773191	0.70766	0.70766	0.70766	0.581246	0.581246	0.581246
HepG2 (150M)	REST	0.692432	0.701309	0.695792	0.686534	0.685235	0.697957	0.688778	0.690126	0.691364	0.690118	0.690501	0.690157	0.693051	0.693051	0.693051	0.561788	0.561788	0.561788
HepG2 (150M)	ATF2	0.663154	0.667389	0.66836	0.657053	0.655545	0.655843	0.659869	0.668851	0.672237	0.64213	0.639439	0.640642	0.658539	0.658539	0.658539	0.680956	0.680956	0.680956
HepG2 (150M)	YY1	0.818287	0.817859	0.820131	0.778261	0.780078	0.779094	0.823276	0.822418	0.82301	0.81442	0.814524	0.815726	0.790701	0.790701	0.790701	0.655736	0.655736	0.655736
HepG2 (150M)	ELF1	0.746328	0.747159	0.746062	0.763275	0.760496	0.761303	0.746139	0.747351	0.744822	0.755587	0.76012	0.760205	0.703666	0.703666	0.703666	0.644752	0.644752	0.644752
HepG2 (150M)	MEF2A	0.738442	0.738404	0.743427	0.709413	0.709563	0.709469	0.746894	0.760087	0.755571	0.70664	0.717115	0.715017	0.655123	0.655123	0.655123	0.536206	0.536206	0.536206
HepG2 (150M)	ETS1	0.841117	0.842211	0.840815	0.827436	0.825436	0.827624	0.78951	0.800589	0.786127	0.816848	0.810548	0.815351	0.771106	0.771106	0.771106	0.627735	0.627735	0.627735
HepG2 (150M)	SP1	0.789492	0.788477	0.782168	0.770332	0.773037	0.764434	0.798008	0.796016	0.796855	0.808125	0.81291	0.810654	0.801299	0.801299	0.801299	0.639409	0.639409	0.639409
HepG2 (150M)	ZBTB33	0.736376	0.767374	0.754438	0.779716	0.781056	0.78036	0.803834	0.802803	0.803963	0.802108	0.801515	0.804916	0.789237	0.789237	0.789237	0.707289	0.707289	0.707289
HepG2 (150M)	USF1	0.723712	0.718443	0.72195	0.71644	0.720833	0.720628	0.700303	0.703589	0.701938	0.707781	0.720957	0.71974	0.687967	0.687967	0.687967	0.617187	0.617187	0.617187
HepG2 (150M)	SRF	0.63852	0.630286	0.636411	0.699402	0.703042	0.702839	0.65208	0.616929	0.645003	0.724023	0.724898	0.724695	0.682932	0.682932	0.682932	0.611891	0.611891	0.611891

## Sheet: Figure 5B
Data	TF	TAMC: default input			TAMC: input variant 1			TAMC: input variant 2			TAMC: input variant 3			TAMC: input variant 4			TOBIAS			HINT-ATAC
		Rep 1	Rep 2	Rep 3	Rep 1	Rep 2	Rep 3	Rep 1	Rep 2	Rep 3	Rep 1	Rep 2	Rep 3	Rep 1	Rep 2	Rep 3	Rep 1	Rep 2	Rep 3	Rep 1	Rep 2	Rep 3
GM12878 (150M)	ATF2	0.772257	0.793729	0.799366	0.733122	0.732511	0.732072	0.792314	0.797955	0.797505	0.805621	0.80431	0.808358	0.809877	0.810861	0.805975	0.787723	0.787723	0.787723	0.646769	0.646769	0.646769
GM12878 (150M)	ATF3	0.712384	0.715471	0.710841	0.57311	0.646219	0.625386	0.727431	0.730131	0.729938	0.701196	0.701968	0.703318	0.727431	0.734568	0.731096	0.719875	0.719875	0.719875	0.676408	0.676408	0.676408
GM12878 (150M)	ATF7	0.784079	0.798958	0.797883	0.724108	0.721949	0.723764	0.730153	0.746877	0.744831	0.782155	0.78129	0.781256	0.777274	0.778668	0.780349	0.744194	0.744194	0.744194	0.656278	0.656278	0.656278
GM12878 (150M)	BHLHE40	0.843039	0.844325	0.840915	0.731048	0.731267	0.731325	0.837082	0.836547	0.834933	0.839394	0.837311	0.839342	0.785569	0.829914	0.791999	0.829163	0.829163	0.829163	0.605942	0.605942	0.605942
GM12878 (150M)	CEBPB	0.802843	0.804905	0.802626	0.722005	0.66645	0.63878	0.793294	0.787326	0.785048	0.787435	0.777235	0.788845	0.81326	0.80816	0.807943	0.792434	0.792434	0.792434	0.648872	0.648872	0.648872
GM12878 (150M)	CREB1	0.844045	0.842881	0.842643	0.786346	0.78807	0.79004	0.837145	0.836263	0.838667	0.831926	0.814021	0.819854	0.837387	0.842455	0.841107	0.824849	0.824849	0.824849	0.723561	0.723561	0.723561
GM12878 (150M)	CREM	0.856127	0.856081	0.857433	0.806196	0.806433	0.804537	0.865783	0.864576	0.865974	0.869782	0.869909	0.870054	0.866617	0.867324	0.867635	0.853881	0.853881	0.853881	0.706303	0.706303	0.706303
GM12878 (150M)	CTCF	0.886048	0.890003	0.890516	0.887542	0.888353	0.888169	0.872486	0.873583	0.87229	0.894003	0.895129	0.895417	0.889234	0.887312	0.885761	0.812189	0.812189	0.812189	0.809399	0.809399	0.809399
GM12878 (150M)	E2F4	0.904997	0.910421	0.913379	0.585799	0.791749	0.77597	0.899573	0.900559	0.901709	0.886917	0.880178	0.885437	0.9119	0.916338	0.916502	0.907592	0.907592	0.907592	0.630095	0.630095	0.630095
GM12878 (150M)	EGR1	0.824662	0.828537	0.830746	0.802101	0.802293	0.800448	0.819088	0.822993	0.82354	0.819918	0.825588	0.826043	0.833406	0.834023	0.834142	0.814248	0.814248	0.814248	0.676916	0.676916	0.676916
GM12878 (150M)	ELF1	0.768963	0.778234	0.77675	0.735704	0.737808	0.736967	0.767986	0.766601	0.766787	0.788377	0.787629	0.78853	0.772313	0.773312	0.777514	0.767306	0.767306	0.767306	0.66827	0.66827	0.66827
GM12878 (150M)	ELK1	0.909937	0.913315	0.914977	0.794867	0.793817	0.794516	0.915607	0.915238	0.915799	0.921584	0.920013	0.920881	0.907184	0.909179	0.912717	0.912041	0.912041	0.912041	0.764092	0.764092	0.764092
GM12878 (150M)	ESRRA	0.779478	0.781378	0.786319	0.63714	0.637346	0.63886	0.776231	0.780012	0.781114	0.771529	0.786699	0.770498	0.772752	0.77587	0.782273	0.767085	0.767085	0.767085	0.64714	0.64714	0.64714
GM12878 (150M)	ETS1	0.886584	0.885469	0.886514	0.80919	0.808149	0.807951	0.881722	0.881776	0.879949	0.879696	0.887416	0.886457	0.88211	0.88421	0.883933	0.878116	0.878116	0.878116	0.673068	0.673068	0.673068
GM12878 (150M)	ETV6	0.835206	0.844645	0.846062	0.775523	0.78249	0.783253	0.838935	0.836882	0.836868	0.844509	0.846761	0.842348	0.848162	0.847507	0.850307	0.825963	0.825963	0.825963	0.676194	0.676194	0.676194
GM12878 (150M)	FOXK2	0.797322	0.800217	0.802618	0.72817	0.718697	0.722545	0.809011	0.806149	0.802322	0.802487	0.792695	0.800403	0.803232	0.801379	0.806774	0.794845	0.794845	0.794845	0.613829	0.613829	0.613829
GM12878 (150M)	GABPA	0.832569	0.833359	0.833832	0.79295	0.783165	0.787294	0.825631	0.8264	0.827308	0.83899	0.839509	0.834795	0.834835	0.842388	0.842688	0.81861	0.81861	0.81861	0.671525	0.671525	0.671525
GM12878 (150M)	IKZF1	0.782208	0.777137	0.779827	0.74444	0.747605	0.745756	0.744469	0.738856	0.739767	0.791351	0.790061	0.788083	0.7762	0.773846	0.775715	0.73457	0.73457	0.73457	0.611391	0.611391	0.611391
GM12878 (150M)	JUND	0.870409	0.872652	0.871783	0.74406	0.748752	0.748653	0.861521	0.860871	0.861517	0.885277	0.885651	0.886994	0.88219	0.882944	0.87978	0.851041	0.851041	0.851041	0.638281	0.638281	0.638281
GM12878 (150M)	MAFK	0.774163	0.777837	0.7728	0.717595	0.716497	0.715418	0.763522	0.773112	0.777969	0.767915	0.772781	0.774949	0.756743	0.778064	0.783214	0.762773	0.762773	0.762773	0.652137	0.652137	0.652137
GM12878 (150M)	MAX	0.855263	0.848128	0.855841	0.735946	0.730572	0.734827	0.860484	0.866991	0.869287	0.844171	0.858605	0.866483	0.870943	0.871815	0.872612	0.863422	0.863422	0.863422	0.598484	0.598484	0.598484
GM12878 (150M)	MAZ	0.880143	0.891553	0.89361	0.84254	0.840867	0.841201	0.874153	0.881551	0.879743	0.885226	0.881506	0.882475	0.896072	0.895647	0.896066	0.871857	0.871857	0.871857	0.697279	0.697279	0.697279
GM12878 (150M)	MEF2A	0.850594	0.8503	0.847489	0.795297	0.810847	0.811067	0.842642	0.8431	0.842089	0.85165	0.856828	0.857753	0.858697	0.858825	0.858889	0.811864	0.811864	0.811864	0.643378	0.643378	0.643378
GM12878 (150M)	MXI1	0.845663	0.842557	0.844841	0.753724	0.751122	0.752693	0.814297	0.816412	0.815697	0.839773	0.83924	0.839745	0.832619	0.840079	0.846536	0.798716	0.798716	0.798716	0.574504	0.574504	0.574504
GM12878 (150M)	MYC	0.835352	0.837646	0.838153	0.617214	0.619236	0.620015	0.848115	0.852973	0.854863	0.848342	0.850207	0.853384	0.855327	0.8525	0.850846	0.825602	0.825602	0.825602	0.600246	0.600246	0.600246
GM12878 (150M)	NFATC3	0.754561	0.758593	0.758708	0.6608	0.661808	0.65857	0.772903	0.769268	0.770937	0.776819	0.76669	0.77206	0.758973	0.761716	0.7616	0.729368	0.729368	0.729368	0.597313	0.597313	0.597313
GM12878 (150M)	NFIC	0.779572	0.786116	0.785742	0.731178	0.731625	0.732017	0.763962	0.767791	0.764566	0.792091	0.789738	0.793555	0.787351	0.785725	0.787117	0.740054	0.740054	0.740054	0.566219	0.566219	0.566219
GM12878 (150M)	NFYA	0.911997	0.909851	0.911467	0.843161	0.843009	0.84311	0.895078	0.905406	0.901467	0.911997	0.912098	0.912477	0.912199	0.914194	0.914421	0.904269	0.904269	0.904269	0.73988	0.73988	0.73988
GM12878 (150M)	NFYB	0.84625	0.845384	0.847543	0.813792	0.813912	0.811377	0.847967	0.847792	0.845628	0.846818	0.849216	0.850631	0.857221	0.8564	0.857306	0.813838	0.813838	0.813838	0.765776	0.765776	0.765776
GM12878 (150M)	NR2C2	0.644941	0.649441	0.650131	0.543257	0.487299	0.500145	0.665155	0.665227	0.666969	0.649768	0.654304	0.652744	0.642365	0.638119	0.646393	0.674001	0.674001	0.674001	0.50421	0.50421	0.50421
GM12878 (150M)	NR2F1	0.725055	0.731344	0.730401	0.707952	0.705506	0.706682	0.717056	0.717539	0.716323	0.735487	0.736057	0.73357	0.717174	0.716279	0.71911	0.705998	0.705998	0.705998	0.570849	0.570849	0.570849
GM12878 (150M)	NRF1	0.882267	0.882398	0.88064	0.811015	0.815002	0.812138	0.874291	0.874223	0.870692	0.876484	0.878492	0.877528	0.876891	0.877729	0.87923	0.863405	0.863405	0.863405	0.762607	0.762607	0.762607
GM12878 (150M)	REST	0.766336	0.775582	0.769808	0.663829	0.666313	0.663672	0.770584	0.771465	0.77113	0.749877	0.751284	0.761057	0.766455	0.766928	0.763875	0.754274	0.754274	0.754274	0.610445	0.610445	0.610445
GM12878 (150M)	RFX5	0.871173	0.878418	0.876633	0.7775	0.782908	0.785612	0.887041	0.883163	0.878112	0.874592	0.876224	0.875714	0.874949	0.868878	0.874133	0.874512	0.874512	0.874512	0.757449	0.757449	0.757449
GM12878 (150M)	SP1	0.888397	0.892909	0.893515	0.874042	0.873325	0.871049	0.890404	0.889292	0.886581	0.894035	0.883466	0.893964	0.886926	0.886518	0.886708	0.877436	0.877436	0.877436	0.737563	0.737563	0.737563
GM12878 (150M)	SRF	0.825351	0.825128	0.827133	0.746547	0.777345	0.789708	0.808198	0.804745	0.801069	0.824014	0.824627	0.822566	0.801348	0.810593	0.810314	0.789754	0.789754	0.789754	0.723212	0.723212	0.723212
GM12878 (150M)	TBP	0.807379	0.814848	0.817678	0.642259	0.691829	0.714237	0.87234	0.86057	0.869285	0.832956	0.836464	0.838728	0.808624	0.805115	0.806813	0.833562	0.833562	0.833562	0.622454	0.622454	0.622454
GM12878 (150M)	TCF3	0.777593	0.797398	0.796004	0.762073	0.774105	0.774101	0.805132	0.799843	0.793671	0.791272	0.804341	0.794904	0.801731	0.804087	0.802822	0.7991	0.7991	0.7991	0.615973	0.615973	0.615973
GM12878 (150M)	TCF7	0.804019	0.804146	0.806313	0.752905	0.753406	0.751607	0.798532	0.802033	0.801152	0.811463	0.808607	0.807608	0.807195	0.811922	0.813594	0.782065	0.782065	0.782065	0.676548	0.676548	0.676548
GM12878 (150M)	USF1	0.807443	0.80482	0.81178	0.771076	0.773109	0.772069	0.81294	0.814255	0.812525	0.828439	0.829447	0.828741	0.810174	0.809382	0.810352	0.804202	0.804202	0.804202	0.598758	0.598758	0.598758
GM12878 (150M)	USF2	0.782901	0.788118	0.784057	0.704771	0.700483	0.700036	0.77397	0.776447	0.776264	0.784533	0.782608	0.784216	0.796374	0.790851	0.796592	0.781067	0.781067	0.781067	0.675666	0.675666	0.675666
GM12878 (150M)	YY1	0.804787	0.817802	0.823489	0.786085	0.786783	0.790989	0.811869	0.822742	0.823399	0.82885	0.827246	0.826208	0.826627	0.825612	0.827934	0.823155	0.823155	0.823155	0.711202	0.711202	0.711202
GM12878 (150M)	ZBTB33	0.759716	0.757763	0.759039	0.676808	0.680209	0.680619	0.736426	0.728734	0.736835	0.750094	0.757637	0.757543	0.772329	0.770975	0.770392	0.73653	0.73653	0.73653	0.671942	0.671942	0.671942
GM12878 (150M)	ZNF143	0.836434	0.83759	0.837161	0.749086	0.736918	0.742389	0.826537	0.824702	0.827396	0.836281	0.835623	0.839695	0.840893	0.842465	0.840949	0.812622	0.812622	0.812622	0.686994	0.686994	0.686994
GM12878 (150M)	ZNF24	0.689451	0.690622	0.690824	0.629036	0.616094	0.630803	0.683298	0.686597	0.689408	0.71152	0.711123	0.71126	0.706014	0.708109	0.707423	0.676398	0.676398	0.676398	0.600947	0.600947	0.600947
GM12878 (150M)	ZNF384	0.786595	0.793872	0.795739	0.761429	0.757104	0.759639	0.796471	0.799368	0.798523	0.804522	0.803254	0.804834	0.80887	0.8019	0.80372	0.779725	0.779725	0.779725	0.445301	0.445301	0.445301
GM12878 (150M)	ZSCAN29	0.770043	0.770871	0.768231	0.612235	0.626313	0.625692	0.782672	0.78438	0.781067	0.782568	0.785053	0.783396	0.793385	0.794421	0.792143	0.774632	0.774632	0.774632	0.631929	0.631929	0.631929

## Sheet: Figure 5C-D
Data	TF	TAMC: default			TAMC: no fragment size separation			TAMC: ≤ 1Nr + > 1Nr & ≤ 2Nr + > 2Nr			TAMC: Motif center ± 250bp			TAMC: Motif center ± 50bp
		Rep 1	Rep 2	Rep 3	Rep 1	Rep 2	Rep 3	Rep 1	Rep 2	Rep 3	Rep 1	Rep 2	Rep 3	Rep 1	Rep 2	Rep 3
GM12878 (150M)	ZNF384	0.813371	0.815274	0.815274	0.815487	0.798238	0.798238	0.809284	0.805787	0.805787	0.808521	0.791127	0.791127	0.790306	0.789476	0.789476
GM12878 (150M)	ETV6	0.798868	0.797452	0.797452	0.797628	0.794633	0.794633	0.7982	0.78533	0.78533	0.78204	0.784516	0.784516	0.787635	0.783338	0.783338
GM12878 (150M)	IKZF1	0.64967	0.617063	0.617063	0.597261	0.619538	0.619538	0.650759	0.647723	0.647723	0.599538	0.638383	0.638383	0.605545	0.627195	0.627195
GM12878 (150M)	NFYA	0.890393	0.882652	0.882652	0.900021	0.877559	0.877559	0.903427	0.878636	0.878636	0.890825	0.869223	0.869223	0.895679	0.872856	0.872856
GM12878 (150M)	NFYB	0.835454	0.828846	0.828846	0.839115	0.833249	0.833249	0.832016	0.841701	0.841701	0.836672	0.835295	0.835295	0.837622	0.835096	0.835096
GM12878 (150M)	MYC	0.915728	0.901279	0.901279	0.913039	0.899205	0.899205	0.917797	0.901988	0.901988	0.905836	0.905661	0.905661	0.908775	0.895755	0.895755
GM12878 (150M)	CEBPB	0.79814	0.767865	0.767865	0.750046	0.774563	0.774563	0.774422	0.714994	0.714994	0.765284	0.746737	0.746737	0.767561	0.764475	0.764475
GM12878 (150M)	TCF3	0.735512	0.720506	0.720506	0.720578	0.725772	0.725772	0.725946	0.723492	0.723492	0.721833	0.726122	0.726122	0.727189	0.720599	0.720599
GM12878 (150M)	EGR1	0.839514	0.849811	0.849811	0.850146	0.849463	0.849463	0.850872	0.855536	0.855536	0.83744	0.852055	0.852055	0.841789	0.836724	0.836724
GM12878 (150M)	ATF3	0.845589	0.819088	0.819088	0.838712	0.805752	0.805752	0.803492	0.787258	0.787258	0.834168	0.81565	0.81565	0.827193	0.819187	0.819187
GM12878 (150M)	ZNF143	0.744416	0.743333	0.743333	0.748801	0.747152	0.747152	0.749703	0.740045	0.740045	0.750227	0.745256	0.745256	0.748941	0.739004	0.739004
GM12878 (150M)	FOXK2	0.851847	0.862986	0.862986	0.845823	0.874908	0.874908	0.846407	0.869569	0.869569	0.849333	0.859298	0.859298	0.853021	0.869996	0.869996
GM12878 (150M)	CREM	0.882082	0.870277	0.870277	0.87812	0.871436	0.871436	0.862938	0.879275	0.879275	0.868777	0.851111	0.851111	0.864374	0.847246	0.847246
GM12878 (150M)	NR2F1	0.821717	0.824286	0.824286	0.83043	0.838651	0.838651	0.824007	0.840338	0.840338	0.820436	0.833185	0.833185	0.815863	0.821189	0.821189
GM12878 (150M)	TCF7	0.846031	0.831632	0.831632	0.845642	0.841918	0.841918	0.84302	0.839822	0.839822	0.838891	0.848799	0.848799	0.835179	0.835682	0.835682
GM12878 (150M)	NFATC3	0.698774	0.725906	0.725906	0.692801	0.726336	0.726336	0.703296	0.734315	0.734315	0.726302	0.707149	0.707149	0.760789	0.718788	0.718788
GM12878 (150M)	ZSCAN29	0.841153	0.82722	0.82722	0.855159	0.842424	0.842424	0.852775	0.824774	0.824774	0.845151	0.818807	0.818807	0.847853	0.84048	0.84048
GM12878 (150M)	GABPA	0.74279	0.748776	0.748776	0.745275	0.730071	0.730071	0.741737	0.737076	0.737076	0.753989	0.731069	0.731069	0.733977	0.726906	0.726906
GM12878 (150M)	ZNF24	0.684812	0.694781	0.694781	0.695582	0.704564	0.704564	0.683717	0.702491	0.702491	0.68631	0.71652	0.71652	0.694833	0.697387	0.697387
GM12878 (150M)	ATF7	0.689811	0.700575	0.700575	0.695427	0.699487	0.699487	0.692663	0.669336	0.669336	0.659233	0.685481	0.685481	0.677411	0.677775	0.677775
GM12878 (150M)	NR2C2	0.829148	0.839379	0.839379	0.820124	0.840573	0.840573	0.827143	0.839384	0.839384	0.828246	0.826949	0.826949	0.820314	0.827747	0.827747
GM12878 (150M)	TBP	0.928985	0.818535	0.818535	0.922536	0.827381	0.827381	0.886078	0.8292	0.8292	0.917741	0.837715	0.837715	0.874752	0.804646	0.804646
GM12878 (150M)	RFX5	0.876883	0.860416	0.860416	0.876723	0.853343	0.853343	0.87974	0.854991	0.854991	0.877119	0.855536	0.855536	0.884127	0.847554	0.847554
GM12878 (150M)	USF2	0.802382	0.784901	0.784901	0.794502	0.776669	0.776669	0.800612	0.778259	0.778259	0.797799	0.770839	0.770839	0.785216	0.765252	0.765252
GM12878 (150M)	NRF1	0.898067	0.893938	0.893938	0.909232	0.900005	0.900005	0.895871	0.901269	0.901269	0.899813	0.898452	0.898452	0.901478	0.892675	0.892675
GM12878 (150M)	CTCF	0.927604	0.933687	0.933687	0.92284	0.929816	0.929816	0.925825	0.934279	0.934279	0.918616	0.921501	0.921501	0.894368	0.904663	0.904663
GM12878 (150M)	BHLHE40	0.838812	0.833611	0.833611	0.82994	0.836158	0.836158	0.824167	0.836505	0.836505	0.81927	0.825012	0.825012	0.81883	0.831827	0.831827
GM12878 (150M)	MXI1	0.834652	0.819692	0.819692	0.845294	0.818887	0.818887	0.84134	0.815924	0.815924	0.833209	0.816897	0.816897	0.833903	0.821103	0.821103
GM12878 (150M)	MAX	0.83647	0.862922	0.862922	0.812765	0.854234	0.854234	0.841514	0.845847	0.845847	0.841956	0.846747	0.846747	0.840433	0.846887	0.846887
GM12878 (150M)	ELK1	0.892304	0.893366	0.893366	0.901332	0.884724	0.884724	0.89264	0.894756	0.894756	0.886857	0.888072	0.888072	0.881334	0.877298	0.877298
GM12878 (150M)	MAZ	0.924432	0.933596	0.933596	0.934351	0.934875	0.934875	0.931188	0.93195	0.93195	0.933549	0.927577	0.927577	0.929625	0.934392	0.934392
GM12878 (150M)	E2F4	0.915433	0.930627	0.930627	0.914782	0.926773	0.926773	0.919356	0.919767	0.919767	0.922473	0.908102	0.908102	0.919836	0.91617	0.91617
GM12878 (150M)	MAFK	0.773659	0.76213	0.76213	0.774279	0.757783	0.757783	0.775532	0.769513	0.769513	0.761737	0.74941	0.74941	0.753499	0.747343	0.747343
GM12878 (150M)	JUND	0.807736	0.795513	0.795513	0.822198	0.797487	0.797487	0.802911	0.794597	0.794597	0.798409	0.776862	0.776862	0.78938	0.779641	0.779641
GM12878 (150M)	ESRRA	0.825228	0.820943	0.820943	0.82776	0.812981	0.812981	0.827552	0.815312	0.815312	0.807922	0.808819	0.808819	0.813451	0.805021	0.805021
GM12878 (150M)	CREB1	0.825577	0.845598	0.845598	0.824868	0.852591	0.852591	0.817372	0.847162	0.847162	0.825031	0.848416	0.848416	0.819995	0.83649	0.83649
GM12878 (150M)	NFIC	0.863153	0.839196	0.839196	0.849672	0.837479	0.837479	0.852223	0.843222	0.843222	0.842451	0.822791	0.822791	0.844624	0.833147	0.833147
GM12878 (150M)	REST	0.699881	0.7007	0.7007	0.701392	0.691671	0.691671	0.708321	0.67595	0.67595	0.699386	0.705524	0.705524	0.698724	0.716803	0.716803
GM12878 (150M)	ATF2	0.625799	0.650215	0.650215	0.61905	0.666186	0.666186	0.627015	0.669153	0.669153	0.619469	0.639534	0.639534	0.610405	0.653837	0.653837
GM12878 (150M)	YY1	0.844325	0.847537	0.847537	0.861226	0.847059	0.847059	0.857332	0.854302	0.854302	0.856317	0.83492	0.83492	0.85646	0.857214	0.857214
GM12878 (150M)	ELF1	0.847858	0.844289	0.844289	0.850895	0.843005	0.843005	0.848859	0.842544	0.842544	0.846431	0.837378	0.837378	0.844792	0.841345	0.841345
GM12878 (150M)	MEF2A	0.789002	0.772438	0.772438	0.753101	0.800778	0.800778	0.778364	0.777306	0.777306	0.765281	0.771698	0.771698	0.73989	0.756366	0.756366
GM12878 (150M)	ETS1	0.867754	0.862978	0.862978	0.861661	0.864806	0.864806	0.861485	0.858766	0.858766	0.871783	0.858999	0.858999	0.865837	0.864254	0.864254
GM12878 (150M)	SP1	0.829505	0.816135	0.816135	0.816887	0.822822	0.822822	0.832709	0.821409	0.821409	0.842567	0.819963	0.819963	0.838289	0.827642	0.827642
GM12878 (150M)	ZBTB33	0.843002	0.852718	0.852718	0.844383	0.833161	0.833161	0.835612	0.857324	0.857324	0.834076	0.852671	0.852671	0.842312	0.844737	0.844737
GM12878 (150M)	USF1	0.799483	0.772457	0.772457	0.766294	0.783617	0.783617	0.784791	0.776533	0.776533	0.772581	0.765154	0.765154	0.78573	0.764643	0.764643
GM12878 (150M)	SRF	0.814089	0.773785	0.773785	0.832592	0.755906	0.755906	0.819826	0.758084	0.758084	0.786955	0.750195	0.750195	0.792744	0.757249	0.757249
