# Supplementary material for: TAMC: A deep-learning approach to predict motif-centric transcriptional factor binding activity based on ATAC-seq profile
Source: PLoS Comput Biol. 2022 Sep 12;18(9):e1009921. doi: 10.1371/journal.pcbi.1009921 (PMC9499209; doi:10.1371/journal.pcbi.1009921)
Supplement: S5 Table — (XLSX) [file pcbi.1009921.s011.xlsx]

## Sheet: Figure 6 and S5
CTCF MPBSs	TAMC predicted CTCF binding probability
	2-cell			8-cell
	rep 1	rep 2	rep 3	rep 1	rep 2	rep 3
chr1:1000357-1000375	0.339497	0.252091	0.509285	0.206402	0.280121	0.19985
chr1:100038106-100038124	0.385186	0.241401	0.542539	0.999622	0.966557	0.999938
chr1:100132693-100132711	0.582316	0.257416	0.712246	0.846866	0.584983	0.92005
chr1:100132713-100132731	0.499365	0.22703	0.586328	0.789957	0.480453	0.872236
chr1:100132723-100132741	0.519971	0.238708	0.548623	0.829567	0.492676	0.869015
chr1:100133204-100133222	0.111995	0.0597486	0.0561806	0.541	0.144073	0.939246
chr1:1002004-1002022	0.959868	0.941323	0.973542	0.99847	0.994579	0.998131
chr1:1002007-1002025	0.95549	0.931568	0.968589	0.998122	0.992135	0.997493
chr1:10032637-10032655	0.971183	0.97965	0.988837	0.993327	0.991013	0.993466
chr1:10032640-10032658	0.974108	0.981239	0.990034	0.995771	0.993088	0.99478
chr1:100351273-100351291	0.249768	0.0942894	0.196255	0.205642	0.157778	0.339698
chr1:100353171-100353189	0.50635	0.508393	0.363523	0.305748	0.402301	0.20783
chr1:100353183-100353201	0.664945	0.611077	0.569997	0.251867	0.284669	0.139394
chr1:100539187-100539205	0.308802	0.0902364	0.195247	0.18936	0.0877207	0.162325
chr1:1006068-1006086	0.20527	0.095312	0.294263	0.628341	0.288711	0.723483
chr1:1006071-1006089	0.214019	0.0985414	0.314936	0.655093	0.295575	0.735662
chr1:100894810-100894828	0.970976	0.984171	0.993528	0.999436	0.993456	0.999893
chr1:100895925-100895943	0.920027	0.851916	0.917448	0.807	0.971384	0.997473
chr1:100895928-100895946	0.917766	0.851384	0.926767	0.841005	0.97604	0.997983
chr1:101235949-101235967	0.0875725	0.114154	0.0586011	0.146821	0.110727	0.356285
chr1:101238900-101238918	0.992657	0.989482	0.992034	0.997391	0.994294	0.997936
chr1:101288580-101288598	0.983984	0.989308	0.995845	0.998036	0.9953	0.998911
chr1:101357539-101357557	0.982769	0.980056	0.984225	0.99513	0.993709	0.998759
chr1:101357559-101357577	0.987076	0.98436	0.988929	0.989739	0.98966	0.999254
chr1:101357608-101357626	0.469389	0.395032	0.675061	0.913462	0.751594	0.968535
chr1:101411124-101411142	0.68169	0.579975	0.760168	0.965758	0.946854	0.99368
chr1:1019440-1019458	0.970755	0.971864	0.970568	0.989799	0.978317	0.996964
chr1:101997054-101997072	0.856521	0.881076	0.935729	0.982322	0.983018	0.99304
chr1:10210343-10210361	0.99615	0.991571	0.99897	0.999721	0.979178	0.999951
chr1:1021431-1021449	0.191341	0.137192	0.341964	0.382732	0.361587	0.711873
chr1:1022723-1022741	0.90334	0.873405	0.87436	0.140894	0.261789	0.239665
chr1:1024830-1024848	0.994683	0.967936	0.993875	0.827743	0.811935	0.935305
chr1:1026350-1026368	0.053952	0.0696505	0.302666	0.36487	0.266177	0.584796
chr1:1026378-1026396	0.0583403	0.0629092	0.309774	0.134673	0.115422	0.221141
chr1:102659965-102659983	0.168373	0.220931	0.379599	0.922165	0.960293	0.962029
chr1:1027324-1027342	0.528812	0.627133	0.494447	0.91837	0.897548	0.901124
chr1:1032889-1032907	0.153764	0.0693339	0.306903	0.474795	0.257915	0.420408
chr1:1032925-1032943	0.192034	0.142876	0.277324	0.695274	0.623406	0.491506
chr1:1033096-1033114	0.957474	0.936997	0.958388	0.997949	0.996039	0.998419
chr1:1035997-1036015	0.289658	0.193338	0.289834	0.125654	0.157655	0.274496
chr1:1036041-1036059	0.498674	0.376791	0.398126	0.218839	0.161145	0.62532
chr1:10399377-10399395	0.529693	0.535825	0.731334	0.08705	0.800309	0.360405
chr1:1041257-1041275	0.514743	0.299458	0.290531	0.294025	0.539548	0.329273
chr1:1042550-1042568	0.512034	0.433843	0.675655	0.544998	0.269377	0.41138
chr1:10425771-10425789	0.599847	0.601849	0.526143	0.0920863	0.0917345	0.497683
chr1:10426271-10426289	0.477075	0.135944	0.463863	0.785102	0.428201	0.988208
chr1:10426314-10426332	0.664915	0.39628	0.819003	0.683971	0.455836	0.98214
chr1:10428218-10428236	0.892492	0.891857	0.951364	0.840218	0.836399	0.969787
chr1:10430364-10430382	0.963339	0.934132	0.975955	0.999885	0.994802	0.999971
chr1:10430808-10430826	0.39147	0.52283	0.41719	0.699616	0.316278	0.952652
chr1:10472458-10472476	0.495593	0.412313	0.425343	0.998358	0.996839	0.99809
chr1:10475041-10475059	0.460641	0.36989	0.436233	0.791705	0.716983	0.942479
chr1:10475100-10475118	0.446201	0.275192	0.349678	0.673249	0.673031	0.861906
chr1:10475148-10475166	0.305375	0.248917	0.237509	0.44308	0.461089	0.546546
chr1:1051269-1051287	0.439131	0.403711	0.395593	0.726588	0.680563	0.790947
chr1:1051446-1051464	0.325794	0.205094	0.384179	0.137193	0.123822	0.264029
chr1:1059385-1059403	0.510423	0.283824	0.415368	0.299342	0.276168	0.657677
chr1:1059911-1059929	0.74548	0.404041	0.639677	0.637572	0.728701	0.789572
chr1:1062400-1062418	0.23218	0.142871	0.569048	0.12357	0.116842	0.18145
chr1:1062433-1062451	0.435506	0.340023	0.661977	0.159235	0.164909	0.135126
chr1:1063945-1063963	0.99047	0.97338	0.990397	0.960859	0.871894	0.877784
chr1:10639451-10639469	0.204514	0.235579	0.20342	0.410421	0.314978	0.335782
chr1:10639471-10639489	0.118617	0.113386	0.241763	0.602574	0.299108	0.546155
chr1:1063965-1063983	0.978171	0.926514	0.985619	0.97782	0.882406	0.957327
chr1:1063982-1064000	0.94629	0.80796	0.969068	0.975315	0.843077	0.960106
chr1:10640293-10640311	0.517678	0.527289	0.419743	0.584168	0.681474	0.604138
chr1:10641628-10641646	0.797471	0.606512	0.512034	0.153142	0.136211	0.113627
chr1:10646760-10646778	0.393921	0.229979	0.50449	0.385968	0.426881	0.561196
chr1:10646955-10646973	0.218597	0.168086	0.402658	0.294928	0.320435	0.395925
chr1:1067047-1067065	0.670052	0.451315	0.656076	0.129355	0.0325589	0.180334
chr1:10671546-10671564	0.738264	0.550294	0.814687	0.488759	0.406248	0.677042
chr1:10677275-10677293	0.697271	0.562264	0.769576	0.629488	0.830109	0.739791
chr1:10677364-10677382	0.164288	0.0671187	0.130547	0.0454561	0.155246	0.220622
chr1:10678151-10678169	0.589055	0.436094	0.549692	0.24096	0.115503	0.306521
chr1:10678169-10678187	0.444457	0.27972	0.397499	0.234909	0.135766	0.344539
chr1:10678466-10678484	0.6977	0.490314	0.764333	0.725408	0.588607	0.755376
chr1:10679335-10679353	0.762648	0.736756	0.890432	0.0440935	0.21209	0.0539115
chr1:10679394-10679412	0.558794	0.303677	0.459287	0.00983939	0.0276514	0.0204296
chr1:10686171-10686189	0.427028	0.233265	0.249574	0.775521	0.767684	0.849728
chr1:1068826-1068844	0.639994	0.44157	0.733693	0.343752	0.232062	0.277191
chr1:10692546-10692564	0.69081	0.644577	0.638851	0.553324	0.501556	0.863099
chr1:107045075-107045093	0.765053	0.591098	0.610793	0.454387	0.231797	0.567899
chr1:107045157-107045175	0.163872	0.113168	0.0909223	0.478994	0.327648	0.589579
chr1:1073635-1073653	0.49773	0.31578	0.535357	0.528247	0.609065	0.394408
chr1:1073988-1074006	0.321365	0.237767	0.54859	0.138832	0.170494	0.216896
chr1:10756190-10756208	0.933771	0.901999	0.938494	0.821104	0.800455	0.832491
chr1:10756211-10756229	0.769902	0.571256	0.806829	0.512418	0.432442	0.648694
chr1:10768612-10768630	0.377101	0.261608	0.480166	0.334029	0.17422	0.393668
chr1:1079503-1079521	0.570499	0.592077	0.774786	0.181988	0.0878525	0.322656
chr1:1079925-1079943	0.0762756	0.142925	0.151926	0.740689	0.696693	0.7893
chr1:1080416-1080434	0.536637	0.401831	0.535869	0.290784	0.330201	0.304901
chr1:108121433-108121451	0.153205	0.020257	0.0776814	0.226215	0.134039	0.31197
chr1:108121548-108121566	0.958995	0.928089	0.966424	0.521868	0.314913	0.658145
chr1:108125691-108125709	0.900691	0.859041	0.947792	0.99214	0.989513	0.992916
chr1:108125722-108125740	0.881973	0.880183	0.908464	0.996057	0.991196	0.993775
chr1:108199827-108199845	0.407141	0.189375	0.420818	0.37829	0.379228	0.460238
chr1:10836069-10836087	0.971606	0.928372	0.980068	0.940559	0.983531	0.975741
chr1:10836180-10836198	0.982947	0.966737	0.994062	0.993015	0.984145	0.998868
chr1:10867265-10867283	0.768598	0.827488	0.834886	0.977051	0.944508	0.908707
chr1:108692418-108692436	0.204666	0.159521	0.403687	0.76005	0.554998	0.993987
chr1:108692833-108692851	0.254258	0.341271	0.57952	0.0655145	0.100654	0.136701
chr1:108693013-108693031	0.490187	0.367693	0.548252	0.373001	0.445213	0.672191
chr1:108746500-108746518	0.985307	0.96419	0.991737	0.998869	0.950615	0.999783
chr1:108746557-108746575	0.956309	0.924097	0.987963	0.999491	0.995883	0.999974
chr1:108746597-108746615	0.932648	0.938416	0.978055	0.999872	0.992985	0.999993
chr1:108876887-108876905	0.267961	0.169146	0.49481	0.943232	0.894283	0.956233
chr1:108877020-108877038	0.153647	0.122388	0.19183	0.948945	0.906164	0.954299
chr1:108877083-108877101	0.466816	0.237656	0.66061	0.938971	0.943032	0.977398
chr1:1089948-1089966	0.222866	0.105666	0.316041	0.317222	0.125728	0.32009
chr1:1090102-1090120	0.31174	0.223856	0.320341	0.486958	0.434186	0.715563
chr1:10901415-10901433	0.63647	0.758535	0.72602	0.477255	0.38813	0.679857
chr1:109041854-109041872	0.276083	0.124484	0.20106	0.0352665	0.0522487	0.383811
chr1:109079872-109079890	0.926996	0.888157	0.958575	0.98651	0.980951	0.993982
chr1:109081781-109081799	0.610591	0.916693	0.849734	0.818037	0.794413	0.902193
chr1:109089384-109089402	0.945065	0.958406	0.97887	0.9964	0.994067	0.998569
chr1:109100042-109100060	0.819094	0.8766	0.913294	0.999894	0.99405	0.999881
chr1:10910073-10910091	0.831441	0.940238	0.69914	0.958273	0.949404	0.982451
chr1:109112818-109112836	0.998847	0.998299	0.999745	0.999989	0.997785	0.999999
chr1:109112825-109112843	0.998505	0.997353	0.99976	0.999992	0.997304	0.999999
chr1:109112886-109112904	0.991276	0.959079	0.996322	0.999913	0.914379	0.999991
chr1:109114120-109114138	0.758677	0.718794	0.844249	0.461211	0.375482	0.824715
chr1:1091565-1091583	0.293168	0.120338	0.417175	0.333167	0.116463	0.351346
chr1:1092099-1092117	0.646876	0.603227	0.819027	0.672028	0.604838	0.356263
chr1:1092131-1092149	0.219767	0.199794	0.540649	0.658867	0.643034	0.621972
chr1:109214090-109214108	0.310738	0.218301	0.435488	0.070299	0.0993209	0.596621
chr1:109239604-109239622	0.938077	0.953559	0.986102	0.995552	0.992047	0.996067
chr1:109254672-109254690	0.990077	0.992668	0.991174	0.982626	0.983261	0.995808
chr1:109254818-109254836	0.889965	0.854219	0.946849	0.637616	0.39016	0.648709
chr1:109254841-109254859	0.877187	0.840602	0.935553	0.377143	0.207465	0.558605
chr1:109254844-109254862	0.87378	0.833112	0.93214	0.347689	0.184975	0.54874
chr1:109259244-109259262	0.321729	0.280797	0.289995	0.268613	0.370586	0.378126
chr1:109263281-109263299	0.320357	0.188768	0.17061	0.267819	0.112372	0.484901
chr1:109263742-109263760	0.944855	0.990765	0.987953	0.97821	0.921999	0.994967
chr1:109263825-109263843	0.996982	0.991658	0.999628	0.929873	0.849276	0.98433
chr1:109263898-109263916	0.953769	0.880694	0.941566	0.860983	0.844435	0.954536
chr1:109263996-109264014	0.185584	0.201708	0.697527	0.428379	0.407066	0.700126
chr1:109264040-109264058	0.403471	0.308117	0.641294	0.366882	0.349556	0.60366
chr1:109264195-109264213	0.349863	0.381832	0.483757	0.275084	0.337906	0.362473
chr1:109264238-109264256	0.312628	0.274727	0.337473	0.111517	0.160361	0.116523
chr1:109268646-109268664	0.810581	0.679367	0.709595	0.326453	0.529177	0.411788
chr1:109273105-109273123	0.317121	0.228898	0.310648	0.581454	0.484228	0.475245
chr1:109273155-109273173	0.110782	0.0874389	0.0786604	0.599323	0.293675	0.652175
chr1:109273158-109273176	0.112029	0.0837442	0.0748823	0.571436	0.272879	0.632802
chr1:109277612-109277630	0.993799	0.996202	0.997615	0.982971	0.969219	0.982696
chr1:109277674-109277692	0.884684	0.758132	0.912553	0.749686	0.628694	0.883329
chr1:109282881-109282899	0.364015	0.143236	0.459375	0.122489	0.0313245	0.41834
chr1:109283280-109283298	0.914114	0.854156	0.919023	0.999295	0.96742	0.999955
chr1:109283432-109283450	0.550444	0.419761	0.415002	0.11054	0.182106	0.804251
chr1:109397893-109397911	0.484401	0.585427	0.842194	0.650828	0.615685	0.618598
chr1:109398249-109398267	0.24245	0.142746	0.300698	0.760128	0.755114	0.786359
chr1:10942113-10942131	0.969088	0.968762	0.975914	0.937784	0.958496	0.962432
chr1:109426454-109426472	0.993287	0.982042	0.998185	0.999931	0.998914	0.999991
chr1:109484144-109484162	0.0939048	0.0827071	0.0855363	0.633777	0.911889	0.895146
chr1:109493988-109494006	0.994671	0.991526	0.999261	0.999828	0.997992	0.999949
chr1:109532443-109532461	0.990906	0.993606	0.99739	0.996759	0.997065	0.998136
chr1:109533001-109533019	0.680624	0.5232	0.731205	0.888634	0.834523	0.973732
chr1:109617714-109617732	0.945798	0.94967	0.964075	0.898423	0.817045	0.968102
chr1:109619815-109619833	0.976854	0.947867	0.916727	0.989722	0.901511	0.990496
chr1:109620207-109620225	0.0532793	0.0364008	0.0950795	0.178573	0.104246	0.260615
chr1:109623612-109623630	0.265913	0.188808	0.375489	0.277676	0.505202	0.188677
chr1:109624400-109624418	0.343247	0.131417	0.479047	0.232883	0.166285	0.337041
chr1:109628136-109628154	0.538008	0.33591	0.677197	0.39418	0.525144	0.687052
chr1:109629012-109629030	0.0759039	0.0400162	0.0824571	0.0654258	0.0626381	0.0436686
chr1:109640285-109640303	0.988884	0.945101	0.985071	0.882788	0.868543	0.93693
chr1:109640398-109640416	0.998991	0.995234	0.999059	0.996708	0.995171	0.998412
chr1:109640451-109640469	0.8303	0.533963	0.918583	0.80857	0.554664	0.864313
chr1:109643363-109643381	0.785523	0.743324	0.803047	0.391834	0.435089	0.317848
chr1:109643498-109643516	0.995807	0.984065	0.994702	0.982987	0.976971	0.973434
chr1:109656122-109656140	0.873295	0.808083	0.92743	0.796946	0.567527	0.778685
chr1:109712214-109712232	0.917878	0.895878	0.926556	0.819768	0.852741	0.885032
chr1:109740127-109740145	0.144074	0.113548	0.107979	0.743213	0.707225	0.633938
chr1:109740347-109740365	0.979451	0.976729	0.974076	0.993843	0.994938	0.9966
chr1:109761895-109761913	0.342473	0.304353	0.130497	0.911874	0.912561	0.955938
chr1:109768318-109768336	0.289549	0.176571	0.226216	0.37627	0.347432	0.557335
chr1:109773829-109773847	0.962466	0.969875	0.97295	0.885584	0.913547	0.961495
chr1:109777007-109777025	0.995328	0.99183	0.996191	0.986185	0.977993	0.98869
chr1:109791163-109791181	0.358116	0.106463	0.490672	0.515447	0.269871	0.437241
chr1:109791183-109791201	0.520039	0.189945	0.594877	0.523685	0.283991	0.51635
chr1:109793708-109793726	0.835883	0.797632	0.668181	0.93124	0.865097	0.958104
chr1:109923568-109923586	0.935501	0.929158	0.885072	0.77446	0.782135	0.85007
chr1:109923599-109923617	0.992748	0.992605	0.987533	0.91376	0.936951	0.967477
chr1:109923692-109923710	0.363741	0.190758	0.247437	0.869143	0.87658	0.906843
chr1:109984562-109984580	0.993415	0.994359	0.988844	0.999987	0.999965	0.99999
chr1:109984582-109984600	0.99428	0.994069	0.993355	0.999999	0.999973	0.999999
chr1:109984688-109984706	0.993952	0.981866	0.999209	0.999995	0.999535	1
chr1:110029646-110029664	0.629242	0.338794	0.591745	0.979402	0.972267	0.99365
chr1:110029750-110029768	0.974708	0.973852	0.977521	0.991003	0.99142	0.995723
chr1:110054001-110054019	0.995037	0.991594	0.996292	0.998682	0.996958	0.998216
chr1:110060235-110060253	0.991213	0.993041	0.997091	0.996426	0.995967	0.998575
chr1:110070120-110070138	0.316627	0.111853	0.382024	0.0995702	0.0379649	0.115092
chr1:110106195-110106213	0.883482	0.868598	0.913382	0.903519	0.821306	0.952737
chr1:110106244-110106262	0.982881	0.962157	0.977199	0.982168	0.976442	0.987986
chr1:110106278-110106296	0.990107	0.988758	0.992361	0.987198	0.977765	0.98804
chr1:110116599-110116617	0.989033	0.99274	0.986378	0.981564	0.975503	0.992546
chr1:110116652-110116670	0.882479	0.791752	0.864712	0.848681	0.852787	0.933265
chr1:11012261-11012279	0.994905	0.991632	0.984279	0.979182	0.986844	0.994294
chr1:11012628-11012646	0.975504	0.948068	0.982614	0.907854	0.904415	0.993602
chr1:110130467-110130485	0.938261	0.857949	0.877996	0.551317	0.394568	0.691544
chr1:11013069-11013087	0.832701	0.889357	0.847472	0.778917	0.862346	0.923978
chr1:110197081-110197099	0.996116	0.995241	0.992858	0.997659	0.99421	0.998152
chr1:110207925-110207943	0.996783	0.991812	0.999	0.997127	0.995752	0.998585
chr1:110210396-110210414	0.882299	0.801368	0.813806	0.950815	0.797743	0.984494
chr1:110338413-110338431	0.395368	0.287006	0.577122	0.870154	0.686336	0.983579
chr1:110341386-110341404	0.33935	0.293596	0.476672	0.969175	0.920309	0.982581
chr1:110396286-110396304	0.390795	0.356357	0.348908	0.141722	0.286152	0.470234
chr1:110433972-110433990	0.956323	0.939218	0.96186	0.947501	0.937514	0.979223
chr1:110460415-110460433	0.771611	0.674805	0.783248	0.988774	0.983639	0.990203
chr1:110474346-110474364	0.436056	0.449077	0.664225	0.407476	0.28439	0.395188
chr1:110475520-110475538	0.685913	0.847939	0.799247	0.579817	0.620635	0.674975
chr1:110487907-110487925	0.163128	0.137087	0.357798	0.798086	0.806385	0.854554
chr1:110496156-110496174	0.996008	0.997126	0.997932	0.992297	0.989711	0.994581
chr1:110508199-110508217	0.990234	0.973671	0.985759	0.946964	0.930792	0.954348
chr1:110524639-110524657	0.990927	0.973832	0.996719	0.980691	0.980754	0.98566
chr1:11053106-11053124	0.179363	0.0759448	0.290328	0.167214	0.20485	0.662872
chr1:11054619-11054637	0.83331	0.842499	0.752784	0.742379	0.811875	0.803909
chr1:110555425-110555443	0.688491	0.830347	0.886642	0.427701	0.283667	0.388496
chr1:110555674-110555692	0.433054	0.413975	0.550721	0.805411	0.802225	0.795027
chr1:11056141-11056159	0.349243	0.327839	0.451411	0.410888	0.266319	0.370532
chr1:11057640-11057658	0.41971	0.546569	0.774568	0.952579	0.886799	0.976636
chr1:11057643-11057661	0.406676	0.516756	0.766227	0.947828	0.880431	0.974073
chr1:11057693-11057711	0.187376	0.190318	0.370705	0.564614	0.365094	0.666775
chr1:11058480-11058498	0.17976	0.110242	0.151908	0.792474	0.802086	0.554751
chr1:11058826-11058844	0.867171	0.813528	0.74022	0.117665	0.169187	0.028741
chr1:11059296-11059314	0.409665	0.299849	0.630387	0.450171	0.356074	0.564636
chr1:11059493-11059511	0.109509	0.148641	0.112685	0.0803812	0.0704873	0.24543
chr1:110610166-110610184	0.762086	0.570874	0.60225	0.985208	0.992257	0.994334
chr1:11061870-11061888	0.331247	0.464956	0.542411	0.129658	0.0629278	0.0686717
chr1:110619509-110619527	0.986749	0.981425	0.987874	0.99974	0.999073	0.99962
chr1:110619718-110619736	0.156449	0.160792	0.151898	0.124947	0.156615	0.630008
chr1:110630913-110630931	0.954962	0.934671	0.978138	0.997552	0.995748	0.99856
chr1:110630933-110630951	0.952601	0.928187	0.976207	0.99807	0.994104	0.998742
chr1:111139880-111139898	0.270989	0.189815	0.300537	0.912627	0.910459	0.970013
chr1:111140722-111140740	0.820605	0.773261	0.845008	0.64243	0.643768	0.62979
chr1:111204584-111204602	0.958754	0.943705	0.958074	0.796486	0.654531	0.84749
chr1:111223032-111223050	0.991346	0.988746	0.992262	0.970255	0.974645	0.986847
chr1:111449125-111449143	0.234033	0.110304	0.210058	0.199285	0.320583	0.653763
chr1:111508383-111508401	0.824636	0.878804	0.903816	0.991261	0.978569	0.998501
chr1:1116072-1116090	0.795108	0.682004	0.652601	0.969196	0.842746	0.989512
chr1:1116192-1116210	0.87627	0.899924	0.879854	0.999919	0.996178	0.999968
chr1:111619770-111619788	0.802367	0.628806	0.688364	0.994698	0.970914	0.999679
chr1:111620469-111620487	0.118328	0.0681659	0.0732307	0.236179	0.497263	0.566596
chr1:111740376-111740394	0.312034	0.307302	0.385713	0.811248	0.62741	0.905804
chr1:111755617-111755635	0.996493	0.994477	0.996505	0.998855	0.983118	0.999697
chr1:111755648-111755666	0.994256	0.993677	0.998152	0.999069	0.981718	0.999723
chr1:111755701-111755719	0.905419	0.847602	0.962644	0.983483	0.766353	0.998702
chr1:111991424-111991442	0.877902	0.703903	0.819192	0.171612	0.251807	0.16172
chr1:112369728-112369746	0.937325	0.821783	0.912185	0.917898	0.73357	0.900341
chr1:112369791-112369809	0.933144	0.935283	0.964718	0.957321	0.898979	0.968942
chr1:112369834-112369852	0.98694	0.99514	0.99758	0.991637	0.988561	0.998335
chr1:112390995-112391013	0.996852	0.991107	0.995889	0.990202	0.980166	0.994021
chr1:112391161-112391179	0.536556	0.617039	0.93107	0.786255	0.625009	0.868161
chr1:112391171-112391189	0.432085	0.510949	0.891624	0.78582	0.604849	0.844866
chr1:112396392-112396410	0.293557	0.390051	0.337698	0.814532	0.823589	0.973007
chr1:112466282-112466300	0.982537	0.983094	0.99024	0.993658	0.996532	0.998215
chr1:112466388-112466406	0.965214	0.956104	0.953296	0.868429	0.817224	0.939932
chr1:112522893-112522911	0.361439	0.342876	0.479275	0.897637	0.830804	0.90533
chr1:11262656-11262674	0.999195	0.979671	0.998912	0.977748	0.914872	0.991196
chr1:11262870-11262888	0.19589	0.422756	0.72429	0.615272	0.640427	0.62979
chr1:112674608-112674626	0.912781	0.90179	0.981308	0.99637	0.989206	0.996001
chr1:112675398-112675416	0.898985	0.903179	0.908562	0.209779	0.113203	0.295504
chr1:112675444-112675462	0.807345	0.746525	0.922359	0.420042	0.228247	0.368365
chr1:112675471-112675489	0.42928	0.231222	0.62812	0.454801	0.264084	0.379427
chr1:112697244-112697262	0.253951	0.146982	0.300917	0.285605	0.147046	0.375509
chr1:112698511-112698529	0.516447	0.494361	0.729091	0.755825	0.794561	0.748124
chr1:112700988-112701006	0.980174	0.912385	0.997948	0.993529	0.977383	0.997188
chr1:112701434-112701452	0.171887	0.262224	0.299823	0.686761	0.760094	0.831085
chr1:112704806-112704824	0.733593	0.475878	0.923848	0.402415	0.185609	0.409998
chr1:112707177-112707195	0.925098	0.858851	0.958785	0.998875	0.988547	0.999847
chr1:112707235-112707253	0.923951	0.64864	0.794104	0.987423	0.885475	0.996787
chr1:112707450-112707468	0.994204	0.980746	0.997992	0.85159	0.930127	0.956273
chr1:112714446-112714464	0.890407	0.786457	0.818243	0.0703488	0.0660996	0.0298647
chr1:112714466-112714484	0.908787	0.853529	0.85102	0.0624489	0.0609719	0.02368
chr1:112714954-112714972	0.0962398	0.0396985	0.189312	0.0359572	0.106123	0.312446
chr1:112716440-112716458	0.999722	0.999721	0.999844	0.999746	0.995697	0.999983
chr1:112718846-112718864	0.948776	0.937152	0.973268	0.995868	0.994492	0.996225
chr1:112718906-112718924	0.544767	0.554841	0.658357	0.929571	0.880646	0.927324
chr1:112723443-112723461	0.519251	0.414302	0.557184	0.366749	0.72634	0.8937
chr1:112727906-112727924	0.481564	0.526397	0.760332	0.776206	0.829769	0.683452
chr1:11273121-11273139	0.907173	0.661317	0.800489	0.996797	0.991766	0.995579
chr1:11273207-11273225	0.946105	0.876707	0.918201	0.999409	0.966955	0.999736
chr1:11273222-11273240	0.897579	0.75777	0.834258	0.998705	0.924178	0.999276
chr1:11273245-11273263	0.746192	0.494825	0.646509	0.988502	0.639527	0.994721
chr1:112743514-112743532	0.688827	0.545596	0.850917	0.748743	0.688621	0.941293
chr1:112744436-112744454	0.237196	0.180935	0.240859	0.444142	0.450563	0.472139
chr1:112791401-112791419	0.959772	0.941666	0.963877	0.729006	0.35504	0.658898
chr1:112804335-112804353	0.980873	0.950301	0.984447	0.722209	0.681344	0.886365
chr1:112809383-112809401	0.973398	0.952137	0.962833	0.996693	0.993736	0.997621
chr1:112811183-112811201	0.654497	0.567797	0.856792	0.868182	0.681712	0.896169
chr1:112820047-112820065	0.668533	0.394669	0.608273	0.720427	0.641181	0.855267
chr1:11284636-11284654	0.748906	0.281422	0.624329	0.47414	0.390152	0.260522
chr1:112849568-112849586	0.896285	0.861425	0.922947	0.834318	0.784382	0.906435
chr1:112849840-112849858	0.509155	0.507472	0.517642	0.558601	0.599845	0.617382
chr1:112850362-112850380	0.897099	0.82942	0.911993	0.849153	0.870617	0.851923
chr1:112853767-112853785	0.677237	0.637608	0.740004	0.480337	0.521227	0.771563
chr1:112853868-112853886	0.212932	0.20692	0.0930849	0.499018	0.567998	0.829628
chr1:112854425-112854443	0.503623	0.425903	0.541892	0.60637	0.747618	0.880097
chr1:112854468-112854486	0.727748	0.617888	0.523225	0.856863	0.961303	0.971736
chr1:112854908-112854926	0.17422	0.116066	0.297901	0.214661	0.337189	0.456009
chr1:112881032-112881050	0.826736	0.886335	0.937652	0.56481	0.454055	0.676018
chr1:112881120-112881138	0.988504	0.989808	0.994121	0.958349	0.987031	0.959791
chr1:112886652-112886670	0.527023	0.600428	0.512917	0.839209	0.805389	0.927295
chr1:112907657-112907675	0.629516	0.59573	0.761954	0.883204	0.917062	0.933421
chr1:112955525-112955543	0.77724	0.656585	0.843085	0.752533	0.472779	0.987255
chr1:112955881-112955899	0.278147	0.145473	0.474699	0.00913337	0.0882084	0.305129
chr1:112955899-112955917	0.256453	0.1592	0.553282	0.00632144	0.0679039	0.279877
chr1:113003785-113003803	0.149664	0.0758128	0.187808	0.14537	0.116945	0.0631873
chr1:113072622-113072640	0.0289232	0.0344666	0.086435	0.00819171	0.0429612	0.0959532
chr1:113072760-113072778	0.29909	0.346725	0.590885	0.978704	0.400232	0.993434
chr1:113072979-113072997	0.960196	0.963334	0.9492	0.993172	0.993751	0.999592
chr1:113073668-113073686	0.843886	0.812932	0.955053	0.160976	0.447915	0.527478
chr1:11318910-11318928	0.285247	0.117592	0.501199	0.130772	0.0264224	0.154411
chr1:11320340-11320358	0.978989	0.983204	0.96547	0.996795	0.998222	0.997648
chr1:11330562-11330580	0.676684	0.610485	0.599	0.758215	0.711804	0.784403
chr1:11337688-11337706	0.976742	0.911115	0.97054	0.720438	0.733624	0.8704
chr1:113390703-113390721	0.0981449	0.0975338	0.172254	0.00911069	0.20374	0.0418118
chr1:113391457-113391475	0.905704	0.927808	0.924829	0.836518	0.788561	0.814216
chr1:1134389-1134407	0.273656	0.249511	0.228528	0.852597	0.879175	0.936273
chr1:113812349-113812367	0.931068	0.954424	0.91608	0.992067	0.961692	0.99859
chr1:113905233-113905251	0.992106	0.994588	0.998972	0.975334	0.807214	0.998834
chr1:113905742-113905760	0.591257	0.620681	0.686373	0.356247	0.679785	0.746399
chr1:113929444-113929462	0.900049	0.716023	0.901974	0.999524	0.998707	0.999962
chr1:113929750-113929768	0.783895	0.613945	0.832564	0.0819677	0.551003	0.638199
chr1:113929867-113929885	0.396567	0.167192	0.440126	0.40368	0.810049	0.611831
chr1:113930037-113930055	0.287397	0.278047	0.0903579	0.876716	0.687909	0.873347
chr1:113930374-113930392	0.161068	0.141032	0.085639	0.671926	0.591468	0.705825
chr1:11413696-11413714	0.895641	0.823936	0.918212	0.361028	0.573972	0.515181
chr1:11413714-11413732	0.860189	0.839382	0.899732	0.197422	0.538851	0.228781
chr1:114282969-114282987	0.987217	0.986472	0.995479	0.989736	0.992057	0.993533
chr1:114346036-114346054	0.253369	0.106139	0.3892	0.101218	0.0377545	0.12583
chr1:114346704-114346722	0.994791	0.98009	0.994417	0.999838	0.978941	0.999989
chr1:114511290-114511308	0.65766	0.725433	0.654439	0.985353	0.948315	0.979091
chr1:114669743-114669761	0.313143	0.213431	0.456088	0.251167	0.380572	0.615811
chr1:114757871-114757889	0.178831	0.0852106	0.219048	0.462596	0.728619	0.519529
chr1:114758167-114758185	0.619277	0.641704	0.797054	0.961526	0.903627	0.991089
chr1:114758198-114758216	0.409972	0.502509	0.562372	0.868118	0.865221	0.967176
chr1:11478628-11478646	0.226979	0.147246	0.255032	0.138938	0.0888128	0.352414
chr1:11478649-11478667	0.206345	0.160425	0.331262	0.136803	0.188749	0.481667
chr1:11478810-11478828	0.881008	0.851969	0.940185	0.611252	0.61256	0.909861
chr1:11478831-11478849	0.849869	0.847511	0.933004	0.532265	0.595908	0.86348
chr1:11478903-11478921	0.641359	0.532689	0.631608	0.121593	0.0765833	0.475749
chr1:11501256-11501274	0.566227	0.625424	0.705011	0.41054	0.475225	0.811331
chr1:115052657-115052675	0.948061	0.960092	0.976602	0.996811	0.998089	0.998007
chr1:115052677-115052695	0.874784	0.93914	0.953275	0.995368	0.996111	0.996784
chr1:115089665-115089683	0.17728	0.18884	0.520141	0.188015	0.563576	0.323949
chr1:115089686-115089704	0.141026	0.141526	0.225372	0.425218	0.769622	0.638812
chr1:115090715-115090733	0.242882	0.0990011	0.271653	0.138608	0.292066	0.21498
chr1:115139066-115139084	0.934045	0.949141	0.981409	0.94616	0.93077	0.985962
chr1:115179680-115179698	0.938417	0.914606	0.976271	0.878299	0.850235	0.966381
chr1:115469794-115469812	0.769755	0.755251	0.763205	0.893648	0.874462	0.928608
chr1:115469814-115469832	0.895862	0.924227	0.915391	0.957996	0.951069	0.977809
chr1:115469841-115469859	0.968689	0.987782	0.974855	0.987815	0.992517	0.997245
chr1:115469867-115469885	0.933618	0.96709	0.949699	0.974391	0.982969	0.994238
chr1:115641814-115641832	0.85654	0.842386	0.899367	0.288354	0.146489	0.517655
chr1:1157607-1157625	0.613908	0.464056	0.720254	0.373959	0.380007	0.642945
chr1:115772020-115772038	0.928947	0.976013	0.895646	0.847917	0.921993	0.950744
chr1:1158109-1158127	0.19282	0.0645038	0.370646	0.191347	0.0674945	0.240171
chr1:1158474-1158492	0.809893	0.777897	0.806848	0.646865	0.612668	0.650985
chr1:115976666-115976684	0.440516	0.646917	0.563077	0.46289	0.57528	0.243919
chr1:116139203-116139221	0.974676	0.989215	0.99008	0.986055	0.983645	0.997336
chr1:116139270-116139288	0.588926	0.676707	0.859806	0.945088	0.910576	0.975661
chr1:116152178-116152196	0.995904	0.988977	0.998597	0.999053	0.996191	0.999079
chr1:116168307-116168325	0.333044	0.207671	0.304808	0.54601	0.249748	0.555905
chr1:116168517-116168535	0.848792	0.826229	0.74011	0.992146	0.978955	0.992913
chr1:116245952-116245970	0.31045	0.290499	0.552355	0.64461	0.463613	0.56426
chr1:116246303-116246321	0.164944	0.121442	0.24804	0.199717	0.104435	0.366684
chr1:116246351-116246369	0.202902	0.148878	0.22008	0.413883	0.25075	0.463543
chr1:116373483-116373501	0.0966229	0.0745957	0.111338	0.096593	0.192883	0.479268
chr1:116373503-116373521	0.124178	0.111886	0.128338	0.0538769	0.216894	0.328898
chr1:116374066-116374084	0.351804	0.457111	0.494499	0.378051	0.334147	0.338266
chr1:11642580-11642598	0.978073	0.92278	0.984124	0.995389	0.995016	0.997387
chr1:11645833-11645851	0.982755	0.947624	0.980064	0.956991	0.950897	0.985344
chr1:11646211-11646229	0.119369	0.123442	0.184905	0.724954	0.730493	0.729623
chr1:116485406-116485424	0.982664	0.981574	0.994537	0.980763	0.972493	0.994679
chr1:11648932-11648950	0.855331	0.805821	0.90992	0.705512	0.625301	0.845376
chr1:11650129-11650147	0.267529	0.1464	0.297178	0.142988	0.137497	0.259399
chr1:11650421-11650439	0.651751	0.636551	0.613407	0.220758	0.148327	0.190536
chr1:11650547-11650565	0.400402	0.538489	0.756926	0.459617	0.446947	0.135424
chr1:11650718-11650736	0.374695	0.366141	0.258602	0.582666	0.606744	0.33275
chr1:11650721-11650739	0.348795	0.36161	0.249862	0.571944	0.599598	0.32948
chr1:11650807-11650825	0.7687	0.837032	0.730188	0.362056	0.406656	0.488357
chr1:116570461-116570479	0.505964	0.362395	0.428184	0.979286	0.975139	0.981492
chr1:11662574-11662592	0.252697	0.16675	0.172577	0.744231	0.633736	0.610067
chr1:11662594-11662612	0.411685	0.363936	0.468224	0.891995	0.872442	0.903885
chr1:11664163-11664181	0.38442	0.196847	0.453156	0.491501	0.268065	0.523751
chr1:11664186-11664204	0.232432	0.138544	0.402653	0.377564	0.197704	0.436792
chr1:11707740-11707758	0.590831	0.353055	0.590628	0.560154	0.673107	0.560854
chr1:117122225-117122243	0.759606	0.731901	0.804806	0.413453	0.809064	0.74959
chr1:11736225-11736243	0.229764	0.155492	0.521261	0.319481	0.216265	0.655138
chr1:11736455-11736473	0.878808	0.883184	0.910569	0.57294	0.297736	0.469407
chr1:117366826-117366844	0.487108	0.702808	0.585537	0.990186	0.917831	0.994674
chr1:11749178-11749196	0.551541	0.574034	0.7711	0.208675	0.526788	0.432765
chr1:11749327-11749345	0.911068	0.750772	0.947443	0.834111	0.881299	0.839399
chr1:117535170-117535188	0.990484	0.982471	0.991863	0.996692	0.992547	0.998106
chr1:117605947-117605965	0.940963	0.887545	0.963321	0.999855	0.988327	0.999992
chr1:117606237-117606255	0.428528	0.531311	0.25572	0.035379	0.140382	0.549921
chr1:117758866-117758884	0.214098	0.0399794	0.142162	0.884728	0.829512	0.896911
chr1:117759001-117759019	0.986295	0.987406	0.996483	0.99596	0.993415	0.996325
chr1:11785332-11785350	0.96379	0.935454	0.960906	0.938417	0.892994	0.936264
chr1:117929426-117929444	0.710247	0.295219	0.810366	0.769129	0.415879	0.963626
chr1:117929598-117929616	0.638107	0.532596	0.58748	0.998426	0.972569	0.999664
chr1:1179866-1179884	0.649939	0.685506	0.702186	0.0565732	0.0944796	0.201368
chr1:1180061-1180079	0.984203	0.966746	0.984862	0.141515	0.194697	0.402867
chr1:11803147-11803165	0.908912	0.865684	0.957175	0.720276	0.827196	0.681551
chr1:11803622-11803640	0.975782	0.956013	0.985851	0.930853	0.937957	0.938089
chr1:11803718-11803736	0.802268	0.714135	0.873088	0.451268	0.200003	0.49403
chr1:11805797-11805815	0.287441	0.11862	0.764286	0.082962	0.0410197	0.35178
chr1:11806290-11806308	0.112155	0.0615855	0.206391	0.109505	0.112838	0.898975
chr1:11806436-11806454	0.871424	0.934227	0.944429	0.0585647	0.498788	0.279815
chr1:118185541-118185559	0.147526	0.0918774	0.0816084	0.355336	0.435187	0.549807
chr1:1182150-1182168	0.0907025	0.077425	0.0519348	0.296036	0.312893	0.448395
chr1:1182240-1182258	0.297502	0.220332	0.465959	0.180505	0.182991	0.33358
chr1:1183195-1183213	0.151405	0.378262	0.3227	0.183842	0.146085	0.165026
chr1:1183293-1183311	0.291791	0.375853	0.51167	0.0304504	0.0368915	0.0323669
chr1:11838757-11838775	0.86641	0.837066	0.951753	0.67336	0.714891	0.713892
chr1:11838837-11838855	0.782345	0.857986	0.968349	0.997525	0.997986	0.998722
chr1:11880218-11880236	0.832526	0.636153	0.758081	0.825051	0.73106	0.914751
chr1:11894095-11894113	0.948177	0.981341	0.979228	0.989155	0.984825	0.996289
chr1:11894122-11894140	0.819225	0.843791	0.909222	0.970348	0.951008	0.989539
chr1:118987942-118987960	0.263119	0.262927	0.504549	0.341226	0.15638	0.339075
chr1:119008838-119008856	0.775623	0.633159	0.720176	0.866432	0.866791	0.939643
chr1:119140303-119140321	0.156374	0.0494274	0.114993	0.909617	0.855174	0.988844
chr1:119140617-119140635	0.934481	0.955009	0.960735	0.976892	0.991601	0.998896
chr1:119140687-119140705	0.988587	0.98387	0.997975	0.995676	0.97996	0.99994
chr1:119141166-119141184	0.499888	0.476029	0.5703	0.258674	0.671619	0.374266
chr1:119453143-119453161	0.402735	0.605812	0.243687	0.401297	0.358118	0.436642
chr1:119631665-119631683	0.617194	0.471027	0.686367	0.922972	0.800007	0.927022
chr1:119648171-119648189	0.532286	0.365572	0.444892	0.72665	0.520648	0.845539
chr1:119711726-119711744	0.5192	0.397125	0.553018	0.759152	0.327877	0.482644
chr1:119711815-119711833	0.940761	0.933167	0.957508	0.975692	0.970707	0.962273
chr1:1205600-1205618	0.964031	0.955136	0.969471	0.71134	0.405927	0.650425
chr1:1205732-1205750	0.132116	0.110258	0.361812	0.493	0.395478	0.567308
chr1:1205772-1205790	0.200884	0.209713	0.680809	0.610714	0.358815	0.561692
chr1:1205927-1205945	0.264373	0.193672	0.164459	0.222651	0.286311	0.229906
chr1:1206222-1206240	0.862784	0.832	0.844232	0.164224	0.162292	0.233695
chr1:1208132-1208150	0.577891	0.505855	0.624003	0.703916	0.815035	0.649813
chr1:121097667-121097685	0.985763	0.992355	0.992773	0.992119	0.994688	0.997751
chr1:121184873-121184891	0.511291	0.39163	0.536904	0.324317	0.644006	0.856938
chr1:12118786-12118804	0.976709	0.981486	0.990871	0.989653	0.986739	0.997643
chr1:1213940-1213958	0.740993	0.693729	0.801844	0.244506	0.608485	0.440163
chr1:12143794-12143812	0.761721	0.529461	0.731224	0.815086	0.563005	0.619391
chr1:12143828-12143846	0.614675	0.45031	0.413199	0.507844	0.286288	0.205917
chr1:12161440-12161458	0.412779	0.571847	0.598154	0.331403	0.413809	0.732154
chr1:1218095-1218113	0.923382	0.800312	0.88239	0.419091	0.381938	0.141802
chr1:1218144-1218162	0.928149	0.887022	0.949834	0.481656	0.337558	0.574217
chr1:12209008-12209026	0.985506	0.994086	0.98996	0.996537	0.993143	0.996597
chr1:1222224-1222242	0.0591855	0.067241	0.0279296	0.423165	0.477609	0.497617
chr1:1222278-1222296	0.50586	0.285233	0.479115	0.239945	0.301284	0.367124
chr1:1222478-1222496	0.658824	0.55526	0.513385	0.622985	0.256566	0.578897
chr1:12229938-12229956	0.958217	0.957429	0.88441	0.997653	0.976612	0.999146
chr1:12230851-12230869	0.667193	0.630125	0.678262	0.796629	0.525742	0.88282
chr1:12230874-12230892	0.647975	0.538012	0.607433	0.688133	0.37158	0.639221
chr1:1237723-1237741	0.86368	0.829287	0.906723	0.541378	0.392463	0.529846
chr1:1237963-1237981	0.447768	0.15755	0.572317	0.800568	0.726259	0.667692
chr1:1238672-1238690	0.156609	0.137916	0.135541	0.495194	0.214638	0.454359
chr1:1239535-1239553	0.228604	0.141401	0.183205	0.095878	0.0300051	0.0599735
chr1:1241274-1241292	0.0655563	0.0581773	0.119555	0.191209	0.126099	0.172811
chr1:1242521-1242539	0.0768392	0.0452257	0.0737597	0.289935	0.113065	0.0579543
chr1:12510950-12510968	0.50759	0.32077	0.752275	0.17867	0.175085	0.119989
chr1:1256961-1256979	0.935396	0.924349	0.944506	0.591482	0.386307	0.463473
chr1:1258664-1258682	0.158731	0.196899	0.187266	0.507752	0.146787	0.283827
chr1:1258684-1258702	0.173805	0.211297	0.361964	0.722576	0.322019	0.55566
chr1:12594971-12594989	0.668015	0.365022	0.493259	0.841847	0.768156	0.87277
chr1:12620006-12620024	0.837601	0.735399	0.93177	0.993425	0.992105	0.994656
chr1:1265170-1265188	0.516862	0.597094	0.786875	0.654521	0.517794	0.520341
chr1:12659134-12659152	0.948414	0.962416	0.99032	0.9967	0.996343	0.998206
chr1:12659154-12659172	0.915303	0.960977	0.994866	0.997023	0.996836	0.999039
chr1:12659246-12659264	0.884691	0.776852	0.912663	0.668831	0.439148	0.786215
chr1:1274475-1274493	0.428921	0.343261	0.587322	0.220886	0.241788	0.321715
chr1:1274554-1274572	0.0517845	0.0277848	0.0545909	0.127023	0.098004	0.210146
chr1:1274586-1274604	0.0898632	0.0601939	0.121768	0.168769	0.136091	0.202616
chr1:12773728-12773746	0.982254	0.951041	0.993825	0.907555	0.916126	0.963682
chr1:1283739-1283757	0.535353	0.224835	0.413528	0.207352	0.119534	0.104641
chr1:1283844-1283862	0.611376	0.429444	0.426623	0.599748	0.40276	0.708225
chr1:1284938-1284956	0.616725	0.370523	0.595662	0.173316	0.207897	0.184775
chr1:1284968-1284986	0.803322	0.67786	0.822335	0.594743	0.56995	0.596305
chr1:1285987-1286005	0.44953	0.25733	0.854021	0.663167	0.43302	0.612364
chr1:1286762-1286780	0.791731	0.801319	0.882181	0.484136	0.192098	0.404106
chr1:1290309-1290327	0.724019	0.763451	0.922206	0.976275	0.897966	0.956681
chr1:1290312-1290330	0.754981	0.788898	0.927726	0.980085	0.923979	0.963196
chr1:1291999-1292017	0.951208	0.924763	0.937937	0.982044	0.969725	0.986576
chr1:1292727-1292745	0.296397	0.162709	0.190196	0.0685685	0.129418	0.101543
chr1:1292911-1292929	0.949809	0.936529	0.969179	0.319803	0.671403	0.383685
chr1:1294257-1294275	0.0409224	0.017151	0.02734	0.227612	0.244336	0.575092
chr1:1294899-1294917	0.992056	0.913343	0.99784	0.578865	0.491651	0.356005
chr1:1294934-1294952	0.98583	0.900724	0.988866	0.810233	0.597926	0.605988
chr1:1295174-1295192	0.398448	0.367687	0.630873	0.274379	0.41428	0.136943
chr1:1298109-1298127	0.65374	0.60278	0.780062	0.955367	0.915867	0.976262
chr1:1298241-1298259	0.253525	0.198654	0.286813	0.188708	0.0555315	0.229907
chr1:1298267-1298285	0.233402	0.156198	0.28663	0.241657	0.0921395	0.386584
chr1:1299387-1299405	0.909779	0.880942	0.952102	0.0942856	0.120606	0.117252
chr1:1299390-1299408	0.892144	0.863849	0.9389	0.0834557	0.116933	0.103511
chr1:1302176-1302194	0.527551	0.230466	0.330916	0.308119	0.404376	0.244363
chr1:1302362-1302380	0.360531	0.156432	0.299956	0.726541	0.821553	0.529188
chr1:1302889-1302907	0.825087	0.633102	0.726953	0.432969	0.359479	0.424125
chr1:1302915-1302933	0.9014	0.804465	0.93054	0.665897	0.725569	0.889645
chr1:1303104-1303122	0.843728	0.837523	0.900488	0.488693	0.39446	0.536807
chr1:1303807-1303825	0.724396	0.587898	0.824313	0.47505	0.563631	0.361234
chr1:1306266-1306284	0.422305	0.2574	0.333878	0.290358	0.219853	0.460769
chr1:1308601-1308619	0.538918	0.28037	0.490656	0.5722	0.592996	0.914586
chr1:1309530-1309548	0.321875	0.262599	0.507273	0.521092	0.466026	0.566881
chr1:1310186-1310204	0.0404896	0.0382975	0.0297439	0.12041	0.216329	0.192764
chr1:1310475-1310493	0.367789	0.252351	0.589249	0.553596	0.426892	0.370051
chr1:1310584-1310602	0.58667	0.576296	0.632955	0.730824	0.641533	0.676418
chr1:1311342-1311360	0.912824	0.837932	0.947954	0.592625	0.372757	0.73912
chr1:1321886-1321904	0.691994	0.218436	0.776594	0.685672	0.557769	0.461849
chr1:13228653-13228671	0.267011	0.079414	0.122452	0.0591934	0.0242896	0.285337
chr1:1325030-1325048	0.646534	0.538072	0.824114	0.457863	0.567965	0.884627
chr1:1325057-1325075	0.572712	0.526142	0.703975	0.532245	0.640558	0.896953
chr1:1325149-1325167	0.639109	0.554655	0.77981	0.253247	0.253662	0.411201
chr1:1325593-1325611	0.426455	0.612442	0.658811	0.62086	0.616254	0.586255
chr1:1327718-1327736	0.973318	0.920457	0.946008	0.405216	0.301154	0.361395
chr1:1336701-1336719	0.10951	0.0563443	0.20659	0.717595	0.73028	0.667676
chr1:1337453-1337471	0.390735	0.395347	0.356692	0.214592	0.16629	0.229281
chr1:13375055-13375073	0.783603	0.509349	0.703083	0.790675	0.864468	0.957726
chr1:1340414-1340432	0.782143	0.81758	0.850498	0.748114	0.705905	0.92618
chr1:13413425-13413443	0.685423	0.497225	0.664411	0.919497	0.887638	0.926591
chr1:13416481-13416499	0.939381	0.743126	0.919916	0.906611	0.799027	0.87424
chr1:13416679-13416697	0.178815	0.0790405	0.147393	0.456255	0.443559	0.402622
chr1:1344781-1344799	0.654599	0.59832	0.740227	0.344413	0.239224	0.495218
chr1:1344791-1344809	0.700543	0.625296	0.703177	0.431695	0.262953	0.464701
chr1:1345084-1345102	0.779187	0.68463	0.859902	0.87856	0.756405	0.661453
chr1:1345223-1345241	0.844122	0.770252	0.911914	0.51595	0.454322	0.181894
chr1:1345432-1345450	0.250111	0.249137	0.349404	0.553303	0.382077	0.628607
chr1:13454847-13454865	0.6497	0.4946	0.704313	0.810631	0.594218	0.739879
chr1:13459105-13459123	0.991156	0.966921	0.997158	0.991978	0.977302	0.977265
chr1:13459125-13459143	0.981515	0.949929	0.993699	0.959967	0.909651	0.958054
chr1:13480952-13480970	0.525432	0.574394	0.383482	0.973543	0.982197	0.98872
chr1:13481045-13481063	0.963047	0.965945	0.965624	0.976581	0.97301	0.998171
chr1:13481151-13481169	0.593019	0.625945	0.564578	0.893992	0.85679	0.977613
chr1:1349686-1349704	0.296885	0.0576094	0.451856	0.203463	0.256619	0.556016
chr1:13505729-13505747	0.184197	0.0736598	0.153884	0.384474	0.122368	0.420284
chr1:13514040-13514058	0.910778	0.922026	0.911416	0.996828	0.990423	0.99896
chr1:1353868-1353886	0.990489	0.987142	0.996407	0.055399	0.198723	0.0330096
chr1:1359194-1359212	0.0662838	0.0569722	0.0841997	0.122209	0.0647612	0.152658
chr1:1359854-1359872	0.482837	0.438095	0.813153	0.374611	0.405256	0.534329
chr1:1364363-1364381	0.965525	0.916647	0.979465	0.365443	0.195981	0.39684
chr1:13665842-13665860	0.884838	0.944988	0.790503	0.997425	0.995596	0.998331
chr1:1371361-1371379	0.0921585	0.0520221	0.0433423	0.246354	0.0845675	0.141624
chr1:1371681-1371699	0.41153	0.441939	0.554775	0.486908	0.202906	0.435122
chr1:1372205-1372223	0.997271	0.98891	0.998439	0.997564	0.99829	0.999277
chr1:1373189-1373207	0.32452	0.311203	0.367819	0.46569	0.330011	0.20334
chr1:13749165-13749183	0.609793	0.426424	0.573343	0.992283	0.978501	0.995873
chr1:1375239-1375257	0.647293	0.380652	0.569283	0.204964	0.133859	0.532821
chr1:1376487-1376505	0.582824	0.435286	0.720105	0.327993	0.092912	0.370573
chr1:13813780-13813798	0.908357	0.885696	0.867547	0.986474	0.975293	0.987892
chr1:1398644-1398662	0.311209	0.376995	0.495122	0.289525	0.182163	0.357533
chr1:1399763-1399781	0.385749	0.251569	0.402359	0.00320658	0.157743	0.0948679
chr1:1401129-1401147	0.428513	0.202615	0.485543	0.770167	0.58075	0.725244
chr1:1411432-1411450	0.638991	0.516912	0.805775	0.282671	0.420102	0.359643
chr1:1418999-1419017	0.951701	0.921165	0.970255	0.624686	0.658176	0.873027
chr1:1425728-1425746	0.511992	0.564093	0.938672	0.187694	0.111978	0.125051
chr1:1426277-1426295	0.126591	0.277438	0.334273	0.147265	0.14984	0.23628
chr1:1426828-1426846	0.42975	0.412004	0.53313	0.447762	0.275349	0.20489
chr1:1430522-1430540	0.382827	0.17858	0.302226	0.688804	0.48477	0.803665
chr1:1430571-1430589	0.362381	0.120296	0.156509	0.820341	0.730686	0.827297
chr1:1433538-1433556	0.299236	0.248931	0.809312	0.419127	0.268783	0.283221
chr1:1435441-1435459	0.286899	0.125744	0.4648	0.887033	0.89351	0.915472
chr1:1435639-1435657	0.988017	0.973133	0.992933	0.99638	0.983587	0.998908
chr1:143698206-143698224	0.914873	0.883871	0.936607	0.881048	0.831694	0.958059
chr1:1439124-1439142	0.251477	0.183816	0.241884	0.151197	0.167887	0.0870776
chr1:1439198-1439216	0.353577	0.283055	0.564853	0.784251	0.543134	0.843165
chr1:1441048-1441066	0.99813	0.995851	0.998054	0.99701	0.993233	0.99635
chr1:1441189-1441207	0.393282	0.187427	0.683424	0.48812	0.234704	0.608931
chr1:144412710-144412728	0.101142	0.0494408	0.284173	0.954367	0.863053	0.986566
chr1:144546849-144546867	0.626782	0.378064	0.685568	0.405942	0.517759	0.700654
chr1:14572017-14572035	0.962113	0.952039	0.978964	0.917074	0.967354	0.965794
chr1:145721303-145721321	0.979302	0.963995	0.983251	0.992879	0.984973	0.998435
chr1:145721432-145721450	0.579503	0.453296	0.436955	0.569914	0.356305	0.747432
chr1:145845591-145845609	0.939088	0.954317	0.980891	0.999686	0.999614	0.999874
chr1:145845833-145845851	0.491904	0.455779	0.507483	0.278373	0.273588	0.545289
chr1:145858565-145858583	0.299055	0.301051	0.461995	0.0154143	0.0624364	0.388914
chr1:145858963-145858981	0.6651	0.743037	0.801279	0.166089	0.403055	0.625119
chr1:145859829-145859847	0.928878	0.949823	0.989345	0.997785	0.998008	0.999789
chr1:145859852-145859870	0.976916	0.973802	0.996002	0.999746	0.997907	0.999966
chr1:145873645-145873663	0.811708	0.660825	0.902858	0.385234	0.692419	0.371986
chr1:145881598-145881616	0.26225	0.517779	0.334894	0.402514	0.350105	0.632829
chr1:145885698-145885716	0.106769	0.0749921	0.268651	0.0165034	0.00252605	0.0759224
chr1:145892007-145892025	0.849113	0.889248	0.958671	0.99811	0.99847	0.998865
chr1:145892125-145892143	0.885725	0.875377	0.934575	0.818085	0.713467	0.915204
chr1:145918971-145918989	0.974706	0.968813	0.960882	0.999714	0.980864	0.999994
chr1:145919797-145919815	0.264696	0.113868	0.0945882	0.127627	0.0643001	0.238682
chr1:145927210-145927228	0.894762	0.867094	0.908042	0.962603	0.737467	0.985609
chr1:145927660-145927678	0.712804	0.61094	0.884757	0.606738	0.41548	0.984161
chr1:145932871-145932889	0.901851	0.915123	0.865819	0.266738	0.69357	0.848705
chr1:145934626-145934644	0.124353	0.115868	0.34893	0.3108	0.165084	0.52757
chr1:145957802-145957820	0.62347	0.271614	0.666139	0.921902	0.812352	0.909512
chr1:145957853-145957871	0.428836	0.304428	0.578344	0.773894	0.582627	0.825562
chr1:145964658-145964676	0.926656	0.849727	0.943727	0.999078	0.995535	0.99977
chr1:145964842-145964860	0.771012	0.578753	0.686678	0.339389	0.198388	0.63397
chr1:145977767-145977785	0.294426	0.511691	0.162217	0.460734	0.493513	0.511452
chr1:145996576-145996594	0.502515	0.345329	0.475851	0.988871	0.901431	0.97459
chr1:145996912-145996930	0.0867187	0.0593947	0.287409	0.244871	0.143088	0.431437
chr1:146052146-146052164	0.816524	0.78908	0.914832	0.922328	0.677204	0.974182
chr1:1469733-1469751	0.470327	0.661069	0.438657	0.999692	0.986366	0.999685
chr1:147078801-147078819	0.711402	0.545171	0.745769	0.0564459	0.082942	0.09825
chr1:147172275-147172293	0.285988	0.316724	0.347665	0.869388	0.888359	0.984022
chr1:147172690-147172708	0.994799	0.980308	0.997653	0.998077	0.987528	0.999818
chr1:147242560-147242578	0.986537	0.974828	0.992469	0.999329	0.997296	0.999915
chr1:147243094-147243112	0.997211	0.993541	0.99937	0.998228	0.995193	0.999887
chr1:1473788-1473806	0.38428	0.30007	0.428796	0.83998	0.765924	0.938686
chr1:1473880-1473898	0.196328	0.206434	0.186605	0.182751	0.105068	0.29746
chr1:147599651-147599669	0.849293	0.722327	0.713463	0.816096	0.629721	0.982588
chr1:147599727-147599745	0.984927	0.990039	0.992862	0.972143	0.893683	0.995525
chr1:147600206-147600224	0.0660882	0.0912307	0.0729345	0.21375	0.353951	0.72999
chr1:147890358-147890376	0.985484	0.98181	0.994372	0.999641	0.99843	0.999728
chr1:148361568-148361586	0.962669	0.987063	0.97292	0.980757	0.959598	0.96856
chr1:148378976-148378994	0.775932	0.639188	0.769156	0.418479	0.413121	0.391839
chr1:148439183-148439201	0.192861	0.24557	0.372416	0.298218	0.260997	0.688597
chr1:1487587-1487605	0.368872	0.491305	0.0955273	0.16498	0.114778	0.187935
chr1:14897087-14897105	0.715202	0.690824	0.749066	0.786135	0.698743	0.738034
chr1:1490838-1490856	0.167213	0.0655689	0.111617	0.250099	0.193471	0.332811
chr1:1490972-1490990	0.90952	0.918821	0.945073	0.561005	0.621883	0.436671
chr1:14923736-14923754	0.421251	0.366555	0.580641	0.0578479	0.0473567	0.111923
chr1:149636550-149636568	0.217019	0.193681	0.403128	0.15111	0.053828	0.218082
chr1:14971899-14971917	0.53806	0.365198	0.533887	0.589789	0.283771	0.573003
chr1:149793032-149793050	0.848218	0.82567	0.924303	0.994088	0.994642	0.998407
chr1:149888587-149888605	0.823242	0.897403	0.899364	0.746743	0.919917	0.953038
chr1:149897738-149897756	0.409111	0.658749	0.58466	0.651478	0.50422	0.345461
chr1:149927771-149927789	0.942562	0.898958	0.929534	0.986953	0.985279	0.998217
chr1:150149712-150149730	0.228423	0.241877	0.244563	0.844358	0.717018	0.837022
chr1:15016751-15016769	0.392067	0.470799	0.5893	0.948768	0.950152	0.950477
chr1:150195588-150195606	0.979843	0.954063	0.984468	0.995164	0.990552	0.998978
chr1:15027654-15027672	0.988193	0.983623	0.977001	0.987604	0.991599	0.991542
chr1:150282465-150282483	0.989463	0.877276	0.998686	0.99494	0.983258	0.999957
chr1:150364056-150364074	0.978515	0.962494	0.991822	0.999828	0.996816	0.999983
chr1:150487306-150487324	0.980548	0.972341	0.968328	0.998633	0.9799	0.999695
chr1:150515891-150515909	0.403702	0.367827	0.59957	0.402255	0.477983	0.766196
chr1:150549162-150549180	0.255094	0.134291	0.276229	0.552953	0.413005	0.371242
chr1:150550067-150550085	0.463676	0.313432	0.426782	0.533189	0.325347	0.604103
chr1:150551200-150551218	0.10743	0.115486	0.102211	0.870768	0.705087	0.502198
chr1:150552194-150552212	0.311508	0.333233	0.498695	0.282756	0.197293	0.266181
chr1:150552459-150552477	0.257856	0.401859	0.641836	0.59073	0.418905	0.489857
chr1:150552748-150552766	0.901389	0.877256	0.940939	0.184427	0.087977	0.338614
chr1:150553984-150554002	0.243528	0.0756417	0.179228	0.107292	0.0640986	0.191805
chr1:150560067-150560085	0.997448	0.995925	0.998614	0.999528	0.998073	0.999566
chr1:150560087-150560105	0.988709	0.980729	0.995322	0.999456	0.995555	0.999479
chr1:150560303-150560321	0.254167	0.339123	0.240616	0.595684	0.499876	0.761431
chr1:150561074-150561092	0.984759	0.885444	0.996031	0.873769	0.714515	0.946488
chr1:150561352-150561370	0.981764	0.990301	0.994745	0.993026	0.986616	0.999068
chr1:150579519-150579537	0.421995	0.533641	0.712227	0.554379	0.568088	0.926755
chr1:150579908-150579926	0.263755	0.0950179	0.320447	0.260643	0.345622	0.810547
chr1:150697297-150697315	0.948105	0.942701	0.977719	0.979935	0.972269	0.985822
chr1:150721026-150721044	0.701036	0.850699	0.815817	0.434117	0.161487	0.666325
chr1:150749511-150749529	0.877261	0.923795	0.923168	0.882364	0.854504	0.922483
chr1:150876601-150876619	0.28381	0.144395	0.460218	0.901878	0.749257	0.986756
chr1:150926270-150926288	0.819224	0.50803	0.77341	0.862596	0.525641	0.947488
chr1:150970965-150970983	0.193573	0.0577169	0.142157	0.0485782	0.0668551	0.0279479
chr1:150973691-150973709	0.201517	0.444193	0.133032	0.0231734	0.0120006	0.0448985
chr1:150974696-150974714	0.254354	0.317828	0.304574	0.989699	0.975128	0.99747
chr1:150979535-150979553	0.622943	0.472098	0.640173	0.967863	0.983918	0.976131
chr1:150979623-150979641	0.789795	0.656676	0.802569	0.990854	0.99217	0.996199
chr1:150979633-150979651	0.797107	0.690403	0.85706	0.992224	0.993824	0.997047
chr1:150979650-150979668	0.815685	0.730728	0.908153	0.990302	0.991316	0.995345
chr1:150996066-150996084	0.756515	0.680549	0.668806	0.794901	0.811492	0.688086
chr1:151057950-151057968	0.330674	0.373001	0.248628	0.833849	0.755672	0.712471
chr1:151059613-151059631	0.844652	0.779433	0.919685	0.934712	0.907786	0.973687
chr1:151059660-151059678	0.977349	0.867678	0.969124	0.986174	0.978997	0.992175
chr1:151060331-151060349	0.985819	0.959809	0.976812	0.834411	0.760331	0.917062
chr1:151070491-151070509	0.989803	0.983922	0.992861	0.982753	0.954461	0.967737
chr1:151071212-151071230	0.99034	0.988709	0.99598	0.997818	0.982689	0.998492
chr1:151072403-151072421	0.0435017	0.205577	0.0495146	0.776376	0.629188	0.864135
chr1:151133545-151133563	0.974616	0.963097	0.977477	0.369128	0.398614	0.131879
chr1:151135647-151135665	0.319637	0.207832	0.33011	0.164143	0.153228	0.576116
chr1:151156154-151156172	0.961033	0.954122	0.991376	0.863057	0.776752	0.913904
chr1:151175995-151176013	0.626807	0.496085	0.742063	0.553129	0.50765	0.645292
chr1:151190120-151190138	0.453279	0.391049	0.406	0.944588	0.920874	0.956124
chr1:151198862-151198880	0.363045	0.19765	0.324963	0.686107	0.664125	0.772897
chr1:151251871-151251889	0.9959	0.989019	0.997413	0.998637	0.996794	0.999895
chr1:151281201-151281219	0.88529	0.643862	0.865897	0.75271	0.451255	0.956004
chr1:151281301-151281319	0.968099	0.954983	0.993262	0.958141	0.668739	0.998549
chr1:151281592-151281610	0.0278355	0.0630604	0.30909	0.729545	0.737371	0.995473
chr1:151281915-151281933	0.570581	0.734085	0.792758	0.0134508	0.00582391	0.117182
chr1:151282410-151282428	0.223326	0.520935	0.623104	0.00458322	0.0914441	0.428097
chr1:151283206-151283224	0.611116	0.492108	0.620933	0.378518	0.233279	0.511393
chr1:15128694-15128712	0.988732	0.986358	0.990248	0.991642	0.989184	0.991519
chr1:151347333-151347351	0.987689	0.942939	0.986596	0.967099	0.952363	0.97749
chr1:151347353-151347371	0.968659	0.911113	0.978677	0.979409	0.975157	0.989916
chr1:151511251-151511269	0.548914	0.333598	0.609391	0.99552	0.988259	0.997946
chr1:15153188-15153206	0.462327	0.558398	0.593783	0.104838	0.0683709	0.169454
chr1:151539982-151540000	0.166102	0.084619	0.381446	0.0636963	0.0259717	0.188818
chr1:151540366-151540384	0.745316	0.739414	0.955955	0.683879	0.633057	0.976445
chr1:151540493-151540511	0.32462	0.328398	0.623693	0.621603	0.735414	0.906037
chr1:15154200-15154218	0.430524	0.495447	0.341772	0.431284	0.571002	0.876941
chr1:151594325-151594343	0.986904	0.975268	0.995223	0.976072	0.981136	0.974289
chr1:151612477-151612495	0.06772	0.0788906	0.0568044	0.254486	0.269432	0.365068
chr1:151612638-151612656	0.474449	0.34192	0.404048	0.374574	0.48639	0.253869
chr1:151790305-151790323	0.121009	0.0486213	0.335859	0.025018	0.0224402	0.146276
chr1:151830567-151830585	0.201002	0.108557	0.226453	0.184803	0.231165	0.258834
chr1:151830773-151830791	0.865188	0.947428	0.979954	0.707789	0.822678	0.656403
chr1:151830924-151830942	0.907518	0.877627	0.984435	0.46297	0.386826	0.643071
chr1:151836591-151836609	0.996085	0.977082	0.997747	0.98433	0.986462	0.993589
chr1:151836594-151836612	0.996599	0.979269	0.998238	0.987493	0.989259	0.995159
chr1:151839644-151839662	0.993283	0.982775	0.998466	0.759896	0.523016	0.717703
chr1:151839672-151839690	0.973034	0.960662	0.994922	0.545555	0.325111	0.688029
chr1:151840369-151840387	0.448449	0.348891	0.5379	0.187447	0.0988903	0.374655
chr1:151934178-151934196	0.941615	0.949082	0.980628	0.985301	0.985781	0.991676
chr1:151946030-151946048	0.656273	0.649842	0.738678	0.779456	0.663349	0.861595
chr1:151994190-151994208	0.79826	0.797026	0.730585	0.884788	0.84158	0.930153
chr1:152034696-152034714	0.958138	0.943386	0.967439	0.875025	0.80756	0.846804
chr1:152048580-152048598	0.410849	0.387111	0.453535	0.643341	0.666989	0.775726
chr1:152048600-152048618	0.534843	0.502145	0.438743	0.585507	0.581728	0.703604
chr1:152110618-152110636	0.269384	0.11321	0.394391	0.210292	0.0582515	0.30006
chr1:152110636-152110654	0.264515	0.116303	0.480929	0.27185	0.10587	0.385189
chr1:152110774-152110792	0.287533	0.209925	0.409976	0.614479	0.664563	0.418529
chr1:152188761-152188779	0.982099	0.972341	0.988304	0.997806	0.990021	0.99885
chr1:152441027-152441045	0.995175	0.996901	0.997225	0.995491	0.996893	0.997823
chr1:152461737-152461755	0.938911	0.943203	0.960538	0.988368	0.989998	0.997418
chr1:152480236-152480254	0.937096	0.928849	0.986123	0.996084	0.996088	0.997948
chr1:152623391-152623409	0.983998	0.968728	0.980543	0.998878	0.99339	0.999806
chr1:152871239-152871257	0.995808	0.991062	0.991103	0.952002	0.921553	0.976991
chr1:153223217-153223235	0.840038	0.896653	0.916625	0.986877	0.982401	0.989603
chr1:153288821-153288839	0.998381	0.979311	0.999611	0.99089	0.987913	0.998112
chr1:153293054-153293072	0.339365	0.413542	0.489056	0.226508	0.266566	0.407491
chr1:153293069-153293087	0.307211	0.309166	0.402891	0.216386	0.212748	0.296334
chr1:153355653-153355671	0.975005	0.975739	0.992397	0.989161	0.990699	0.99251
chr1:153404901-153404919	0.863695	0.683801	0.861336	0.989013	0.992341	0.995686
chr1:153465907-153465925	0.990844	0.990151	0.996911	0.997433	0.997769	0.998184
chr1:153495033-153495051	0.955616	0.917148	0.972633	0.998707	0.997777	0.999607
chr1:153495058-153495076	0.990057	0.960709	0.993875	0.999743	0.99922	0.99975
chr1:153495169-153495187	0.966238	0.868145	0.961123	0.931769	0.873199	0.97192
chr1:153511085-153511103	0.967304	0.979376	0.968685	0.979061	0.981804	0.995504
chr1:153516091-153516109	0.983458	0.991471	0.997732	0.755266	0.706937	0.817942
chr1:153520504-153520522	0.972594	0.934653	0.973136	0.369513	0.537993	0.365595
chr1:153522080-153522098	0.343953	0.191472	0.270649	0.792151	0.794674	0.812822
chr1:153522166-153522184	0.832341	0.611468	0.879501	0.636712	0.455544	0.752189
chr1:153522210-153522228	0.954944	0.878837	0.909007	0.333339	0.227402	0.238946
chr1:153534339-153534357	0.0972273	0.0715816	0.0594378	0.327792	0.139635	0.213414
chr1:153548281-153548299	0.962495	0.955945	0.980481	0.96457	0.954262	0.957421
chr1:153565457-153565475	0.973163	0.969979	0.98486	0.710098	0.506369	0.835151
chr1:153565689-153565707	0.283373	0.282765	0.14435	0.968279	0.962032	0.977599
chr1:153565712-153565730	0.3125	0.306984	0.141167	0.971625	0.966273	0.993198
chr1:153566781-153566799	0.62872	0.379833	0.673122	0.982679	0.943923	0.985667
chr1:153568642-153568660	0.794568	0.765024	0.805755	0.791684	0.747851	0.732012
chr1:153568683-153568701	0.958152	0.966098	0.977733	0.993443	0.994124	0.994801
chr1:153608137-153608155	0.951123	0.842428	0.961121	0.590391	0.465319	0.779348
chr1:153608178-153608196	0.931886	0.818812	0.974598	0.850547	0.75077	0.87743
chr1:153609281-153609299	0.993222	0.974879	0.998388	0.453398	0.543819	0.802401
chr1:153609298-153609316	0.997059	0.978133	0.998975	0.601293	0.783635	0.912517
chr1:153609338-153609356	0.999368	0.978866	0.999508	0.944824	0.969355	0.971371
chr1:153609636-153609654	0.502078	0.493635	0.788475	0.388465	0.420018	0.589424
chr1:153627658-153627676	0.98879	0.983313	0.996204	0.995175	0.995419	0.998758
chr1:153633795-153633813	0.864916	0.718708	0.898602	0.476732	0.222361	0.668436
chr1:153659466-153659484	0.131737	0.131633	0.149468	0.303382	0.197502	0.0933175
chr1:153671167-153671185	0.799437	0.769801	0.697484	0.97168	0.255656	0.999859
chr1:153677856-153677874	0.99215	0.989936	0.990635	0.955613	0.961796	0.994228
chr1:153679880-153679898	0.173129	0.0545423	0.136784	0.121005	0.115137	0.0660032
chr1:153693504-153693522	0.216753	0.101168	0.205976	0.52896	0.406347	0.433583
chr1:153694790-153694808	0.648904	0.697073	0.781598	0.618933	0.575883	0.648673
chr1:153697708-153697726	0.603119	0.322452	0.521123	0.703221	0.562372	0.526713
chr1:153698568-153698586	0.954138	0.922526	0.974893	0.553747	0.51067	0.61713
chr1:153711417-153711435	0.258141	0.190908	0.386555	0.0756793	0.11963	0.733417
chr1:153727628-153727646	0.36256	0.147608	0.539716	0.410724	0.0531231	0.70822
chr1:153776085-153776103	0.447072	0.483824	0.752557	0.756714	0.905114	0.965201
chr1:153792969-153792987	0.612365	0.466361	0.532868	0.1519	0.361568	0.240359
chr1:153797390-153797408	0.983415	0.984253	0.992912	0.993548	0.963725	0.998606
chr1:153798094-153798112	0.88246	0.792901	0.848634	0.236458	0.244432	0.40782
chr1:153922728-153922746	0.0648184	0.0357866	0.081995	0.128061	0.0414026	0.709191
chr1:153922904-153922922	0.338792	0.105334	0.356992	0.963048	0.948925	0.997684
chr1:153923642-153923660	0.200882	0.240226	0.442761	0.167823	0.174259	0.43024
chr1:153946722-153946740	0.99564	0.984752	0.997782	0.999415	0.998518	0.99987
chr1:153946920-153946938	0.176157	0.109984	0.67899	0.121116	0.146834	0.496287
chr1:153958016-153958034	0.438246	0.467229	0.574758	0.331028	0.222573	0.466612
chr1:153962816-153962834	0.507428	0.282727	0.40649	0.895859	0.933157	0.932338
chr1:153963353-153963371	0.187201	0.0974701	0.473547	0.135823	0.0529704	0.586189
chr1:153967749-153967767	0.948224	0.956808	0.980722	0.952223	0.95068	0.986371
chr1:153986377-153986395	0.827176	0.462179	0.693206	0.979942	0.98479	0.979952
chr1:153986881-153986899	0.995011	0.994823	0.997992	0.961346	0.960442	0.987186
chr1:153986901-153986919	0.993814	0.994318	0.997572	0.952276	0.966369	0.993895
chr1:154154962-154154980	0.443193	0.374251	0.291936	0.510235	0.535462	0.482328
chr1:154171043-154171061	0.595858	0.462486	0.727528	0.763433	0.752766	0.856853
chr1:154171093-154171111	0.225004	0.294115	0.263562	0.719839	0.687562	0.739678
chr1:154183292-154183310	0.98357	0.990014	0.99357	0.999996	0.998539	1
chr1:154272316-154272334	0.983137	0.954126	0.994641	0.991474	0.969971	0.994927
chr1:154272340-154272358	0.984452	0.973001	0.991154	0.986644	0.94867	0.995385
chr1:15427428-15427446	0.702478	0.51257	0.445684	0.385762	0.691906	0.635614
chr1:15431290-15431308	0.980342	0.962758	0.972293	0.99668	0.99833	0.997908
chr1:15431310-15431328	0.991572	0.982326	0.986766	0.993905	0.996698	0.995424
chr1:154324749-154324767	0.996414	0.998042	0.999075	0.981913	0.971707	0.979172
chr1:154325240-154325258	0.191408	0.152848	0.217576	0.553406	0.528688	0.688019
chr1:154326363-154326381	0.391501	0.372269	0.489559	0.444599	0.422204	0.460572
chr1:154326438-154326456	0.537851	0.461629	0.5294	0.757921	0.672536	0.790505
chr1:154328483-154328501	0.405343	0.299113	0.485563	0.525108	0.413106	0.67096
chr1:154328755-154328773	0.919076	0.817666	0.907464	0.762688	0.841449	0.844092
chr1:154335222-154335240	0.988481	0.984561	0.996716	0.988041	0.987288	0.992499
chr1:154348598-154348616	0.238674	0.427305	0.384186	0.40816	0.508261	0.580471
chr1:154350491-154350509	0.776704	0.62176	0.756962	0.619848	0.398769	0.6341
chr1:154351858-154351876	0.739608	0.811488	0.905393	0.811727	0.556016	0.742462
chr1:154352545-154352563	0.169483	0.0823371	0.159565	0.442047	0.168657	0.49226
chr1:154352828-154352846	0.513199	0.543563	0.414516	0.995136	0.979673	0.998383
chr1:154353149-154353167	0.61958	0.302056	0.54457	0.439662	0.537343	0.402975
chr1:154353262-154353280	0.9285	0.962656	0.962021	0.609915	0.55268	0.560499
chr1:154391811-154391829	0.397773	0.292645	0.521501	0.271184	0.381322	0.373624
chr1:154433054-154433072	0.780779	0.599094	0.917789	0.537127	0.388929	0.72626
chr1:154434424-154434442	0.442835	0.230433	0.561227	0.350422	0.487717	0.32703
chr1:154502461-154502479	0.53311	0.54993	0.780469	0.061667	0.347255	0.430071
chr1:154502587-154502605	0.276868	0.224695	0.157259	0.219868	0.0962137	0.665274
chr1:154546569-154546587	0.90666	0.923693	0.973167	0.914884	0.855285	0.943586
chr1:154559673-154559691	0.974161	0.941467	0.975904	0.998739	0.993645	0.999907
chr1:154567965-154567983	0.52097	0.252375	0.410538	0.999705	0.999001	0.999681
chr1:154568190-154568208	0.282127	0.14716	0.0779328	0.253131	0.349806	0.466844
chr1:154627174-154627192	0.257437	0.0750284	0.148309	0.0330437	0.0425476	0.0335484
chr1:15464398-15464416	0.838512	0.816485	0.831711	0.958486	0.957617	0.96241
chr1:154760572-154760590	0.987195	0.955408	0.984846	0.984544	0.973818	0.985926
chr1:154842017-154842035	0.201414	0.0751315	0.175828	0.616505	0.592285	0.595639
chr1:154867376-154867394	0.442672	0.464305	0.571186	0.818062	0.829679	0.948881
chr1:154943929-154943947	0.789327	0.559153	0.505735	0.994767	0.986991	0.986124
chr1:154956176-154956194	0.967787	0.940171	0.971458	0.960167	0.981681	0.97231
chr1:154956253-154956271	0.940309	0.910755	0.9372	0.977392	0.971615	0.973507
chr1:154961301-154961319	0.946069	0.862047	0.969379	0.308015	0.322686	0.503884
chr1:154973128-154973146	0.41282	0.345674	0.587849	0.905912	0.716512	0.780077
chr1:154983186-154983204	0.992971	0.93929	0.990081	0.99994	0.997958	0.999993
chr1:154992484-154992502	0.236265	0.187552	0.396543	0.442876	0.64156	0.324043
chr1:154997595-154997613	0.851063	0.506492	0.779804	0.924095	0.949475	0.934206
chr1:155001238-155001256	0.929919	0.942179	0.91523	0.469231	0.346459	0.595556
chr1:155001247-155001265	0.933874	0.943899	0.91338	0.383571	0.282309	0.504375
chr1:155001400-155001418	0.321101	0.18858	0.259899	0.437405	0.410146	0.553532
chr1:155002065-155002083	0.952613	0.944949	0.94967	0.408794	0.616462	0.851773
chr1:155003352-155003370	0.0698773	0.12551	0.0692991	0.317534	0.398094	0.601268
chr1:155004891-155004909	0.405054	0.412269	0.248475	0.478394	0.260265	0.444513
chr1:155007446-155007464	0.257384	0.0859489	0.386477	0.159421	0.180646	0.227803
chr1:155007566-155007584	0.981028	0.955346	0.985443	0.781763	0.749728	0.776785
chr1:155008491-155008509	0.447405	0.442487	0.376275	0.455467	0.203459	0.67823
chr1:155008536-155008554	0.814819	0.872328	0.868357	0.627044	0.366396	0.536013
chr1:155011916-155011934	0.169896	0.0542514	0.248811	0.291832	0.378891	0.248381
chr1:155012032-155012050	0.480961	0.219307	0.548872	0.156182	0.131024	0.208052
chr1:155012377-155012395	0.651586	0.40145	0.824864	0.565761	0.431984	0.405096
chr1:155012419-155012437	0.317102	0.15941	0.53663	0.249019	0.162386	0.206766
chr1:155013549-155013567	0.352531	0.158627	0.249247	0.595229	0.513356	0.634692
chr1:155017318-155017336	0.975645	0.976919	0.994331	0.997277	0.980485	0.998888
chr1:155017638-155017656	0.974908	0.963756	0.948847	0.998514	0.978429	0.999916
chr1:155050595-155050613	0.985388	0.973454	0.970669	0.999204	0.99849	0.999705
chr1:155050598-155050616	0.986552	0.973853	0.972869	0.999437	0.998824	0.99979
chr1:155051335-155051353	0.633444	0.402913	0.79366	0.811505	0.60915	0.932444
chr1:155051642-155051660	0.614942	0.478562	0.301469	0.078507	0.116533	0.106627
chr1:155052398-155052416	0.406721	0.325123	0.503244	0.609107	0.545183	0.646374
chr1:155061647-155061665	0.988911	0.983782	0.99166	0.991454	0.988491	0.995722
chr1:155061650-155061668	0.990755	0.987322	0.993939	0.993747	0.99105	0.996957
chr1:155061773-155061791	0.74672	0.636063	0.762221	0.978385	0.945517	0.983624
chr1:155062537-155062555	0.403507	0.341294	0.314796	0.582807	0.409633	0.623218
chr1:155062830-155062848	0.520104	0.416227	0.458354	0.997106	0.994242	0.995629
chr1:155062884-155062902	0.600299	0.59086	0.490842	0.964402	0.957297	0.977077
chr1:155065247-155065265	0.530239	0.576698	0.340927	0.382406	0.380786	0.492656
chr1:155078695-155078713	0.793644	0.676429	0.888667	0.681698	0.650998	0.858307
chr1:155078761-155078779	0.982225	0.975737	0.990052	0.939763	0.966022	0.981401
chr1:155080149-155080167	0.744911	0.337109	0.596079	0.252733	0.281951	0.381289
chr1:155082089-155082107	0.486059	0.52611	0.494193	0.661423	0.34408	0.644426
chr1:155084835-155084853	0.847136	0.6647	0.797563	0.979856	0.982406	0.999024
chr1:155084866-155084884	0.73718	0.392352	0.724223	0.988783	0.967379	0.997892
chr1:155085454-155085472	0.994308	0.986554	0.996299	0.999755	0.992591	0.999991
chr1:155086198-155086216	0.82441	0.597352	0.72462	0.874836	0.847882	0.915816
chr1:155086208-155086226	0.910398	0.68682	0.840768	0.8828	0.843601	0.903295
chr1:155091610-155091628	0.979673	0.982091	0.989122	0.980546	0.977099	0.973327
chr1:155129817-155129835	0.127971	0.090093	0.256388	0.23127	0.154626	0.332138
chr1:155130306-155130324	0.882423	0.842293	0.897208	0.719091	0.609214	0.783805
chr1:155136147-155136165	0.725392	0.705654	0.643651	0.00540028	0.214805	0.121575
chr1:155136406-155136424	0.790904	0.739482	0.873783	0.977326	0.993779	0.996792
chr1:155136918-155136936	0.315718	0.305102	0.336272	0.56239	0.686611	0.781495
chr1:155168010-155168028	0.927465	0.928859	0.945772	0.993373	0.992739	0.998779
chr1:155168020-155168038	0.92308	0.916566	0.938017	0.992179	0.991193	0.998408
chr1:155172788-155172806	0.899414	0.794935	0.941689	0.666099	0.840768	0.936917
chr1:155173352-155173370	0.982812	0.988829	0.992867	0.995872	0.990442	0.99977
chr1:155175904-155175922	0.122781	0.0395944	0.140843	0.381143	0.401042	0.44841
chr1:155176044-155176062	0.397948	0.212297	0.276871	0.45025	0.544848	0.691316
chr1:155176093-155176111	0.352824	0.195273	0.318212	0.851369	0.873651	0.920831
chr1:155176110-155176128	0.325787	0.185188	0.299929	0.820088	0.876011	0.8619
chr1:155176762-155176780	0.985224	0.983889	0.995652	0.992121	0.993048	0.995744
chr1:155176782-155176800	0.994184	0.99072	0.997904	0.997286	0.997765	0.998641
chr1:155176808-155176826	0.989237	0.970435	0.993477	0.989656	0.983985	0.993431
chr1:155193622-155193640	0.996163	0.994493	0.997453	0.893966	0.905056	0.955951
chr1:155193643-155193661	0.99899	0.997785	0.999366	0.939523	0.940637	0.973864
chr1:155193754-155193772	0.935377	0.821564	0.939852	0.748758	0.824781	0.908605
chr1:155193856-155193874	0.259915	0.183361	0.655974	0.427463	0.606029	0.628809
chr1:155209193-155209211	0.972714	0.962428	0.977819	0.987354	0.969313	0.986764
chr1:155209328-155209346	0.602425	0.376731	0.525152	0.504859	0.335043	0.632221
chr1:155221158-155221176	0.809725	0.775016	0.859049	0.210601	0.343957	0.226939
chr1:15524366-15524384	0.953304	0.850053	0.978096	0.998656	0.978949	0.999942
chr1:155250824-155250842	0.999626	0.998624	0.999782	0.999976	0.999373	0.999995
chr1:155250901-155250919	0.999492	0.986814	0.999733	0.998933	0.95553	0.999685
chr1:15525134-15525152	0.9924	0.977526	0.993782	0.992413	0.966957	0.998901
chr1:155262256-155262274	0.542117	0.368945	0.485338	0.95405	0.939591	0.903606
chr1:15526520-15526538	0.740385	0.840288	0.801239	0.160218	0.12035	0.625466
chr1:155273543-155273561	0.990084	0.970012	0.980376	0.999975	0.999632	1
chr1:155277385-155277403	0.979927	0.956877	0.994087	0.99998	0.989154	1
chr1:155282821-155282839	0.40631	0.320032	0.519837	0.953683	0.890582	0.980653
chr1:155282824-155282842	0.429993	0.340581	0.537646	0.958114	0.901443	0.982702
chr1:155290548-155290566	0.560576	0.330617	0.599292	0.557307	0.321044	0.32451
chr1:155295142-155295160	0.350803	0.140819	0.367397	0.287641	0.174791	0.154613
chr1:155295412-155295430	0.767231	0.793339	0.879157	0.727259	0.557122	0.743783
chr1:155307540-155307558	0.376163	0.631642	0.452282	0.985084	0.984216	0.990478
chr1:155323433-155323451	0.891688	0.792524	0.968194	0.986564	0.986576	0.995953
chr1:155323537-155323555	0.325538	0.417993	0.446863	0.676068	0.727442	0.915448
chr1:155325282-155325300	0.916145	0.867022	0.852681	0.660537	0.393756	0.628611
chr1:155326468-155326486	0.189792	0.1525	0.101956	0.0260704	0.0230018	0.00850815
chr1:1554933-1554951	0.446511	0.27653	0.365679	0.861599	0.743805	0.805596
chr1:155563385-155563403	0.431043	0.509591	0.606245	0.761556	0.579554	0.967019
chr1:155590021-155590039	0.925134	0.925053	0.902887	0.971154	0.965627	0.964714
chr1:155857189-155857207	0.90412	0.666499	0.770094	0.994554	0.99123	0.998582
chr1:155859400-155859418	0.954524	0.977662	0.986247	0.996754	0.988412	0.999275
chr1:155859603-155859621	0.974088	0.934945	0.994117	0.565524	0.378638	0.818069
chr1:155860124-155860142	0.0846744	0.0822841	0.0948725	0.576824	0.39215	0.736922
chr1:155911240-155911258	0.922429	0.817911	0.895502	0.481468	0.506267	0.460512
chr1:155941159-155941177	0.22722	0.294988	0.407182	0.450967	0.357647	0.41651
chr1:155978744-155978762	0.607294	0.637132	0.840199	0.698893	0.529402	0.83672
chr1:155983902-155983920	0.449263	0.346296	0.64056	0.443208	0.568132	0.609617
chr1:156053847-156053865	0.893257	0.764811	0.830386	0.998585	0.99654	0.999467
chr1:156054828-156054846	0.669817	0.45122	0.672648	0.987295	0.826429	0.997573
chr1:156077128-156077146	0.36689	0.564617	0.398519	0.423229	0.57187	0.67675
chr1:156096631-156096649	0.38296	0.140413	0.257381	0.324229	0.158525	0.374772
chr1:156096779-156096797	0.988805	0.992941	0.99415	0.997172	0.995846	0.99824
chr1:156103785-156103803	0.455861	0.334459	0.522592	0.194497	0.158674	0.109028
chr1:156104160-156104178	0.533978	0.262463	0.398103	0.472257	0.674366	0.327863
chr1:156115217-156115235	0.404488	0.28019	0.267022	0.368797	0.783983	0.830423
chr1:156115310-156115328	0.961503	0.93721	0.941863	0.451094	0.635877	0.524745
chr1:156115390-156115408	0.969551	0.969658	0.96906	0.450086	0.426628	0.610384
chr1:156122587-156122605	0.394049	0.238617	0.605581	0.679018	0.565411	0.795764
chr1:156122915-156122933	0.355042	0.167949	0.488434	0.277136	0.0943873	0.27643
chr1:156124965-156124983	0.767858	0.772706	0.860253	0.871014	0.776627	0.736241
chr1:156125336-156125354	0.86946	0.920941	0.86458	0.865104	0.847287	0.95956
chr1:156127189-156127207	0.641255	0.58486	0.553579	0.667424	0.425264	0.82396
chr1:156130472-156130490	0.923979	0.882158	0.860644	0.990753	0.988899	0.995534
chr1:156146332-156146350	0.0591701	0.054173	0.1187	0.289726	0.162074	0.28059
chr1:156160518-156160536	0.164952	0.104897	0.364564	0.35656	0.372741	0.561123
chr1:156160547-156160565	0.172979	0.114285	0.403138	0.449248	0.312402	0.536259
chr1:156160894-156160912	0.958641	0.932085	0.902019	0.741554	0.738382	0.610398
chr1:15617275-15617293	0.918481	0.835679	0.953561	0.999983	0.99273	0.999993
chr1:156193119-156193137	0.061846	0.0405354	0.0689922	0.188932	0.166603	0.406782
chr1:156193948-156193966	0.807399	0.62916	0.864395	0.999828	0.999609	0.999966
chr1:156194031-156194049	0.865443	0.784673	0.955434	0.99996	0.998699	0.999997
chr1:156194054-156194072	0.833367	0.807988	0.877413	0.999955	0.998876	0.999997
chr1:156194136-156194154	0.35344	0.307964	0.29706	0.942699	0.831355	0.998806
chr1:156212920-156212938	0.885328	0.915449	0.908489	0.98263	0.941973	0.993284
chr1:156225576-156225594	0.751507	0.866694	0.883598	0.986048	0.987831	0.994498
chr1:156242644-156242662	0.121902	0.0749427	0.0489654	0.101791	0.0852648	0.165861
chr1:156244130-156244148	0.0520326	0.234847	0.102119	0.144325	0.100385	0.199653
chr1:156244320-156244338	0.204413	0.456729	0.300567	0.812272	0.742535	0.516904
chr1:156245907-156245925	0.169412	0.0893897	0.124383	0.357693	0.239292	0.379866
chr1:156246848-156246866	0.259638	0.271511	0.313323	0.874344	0.802552	0.877602
chr1:156247071-156247089	0.638759	0.382129	0.586757	0.801872	0.671158	0.83846
chr1:156247219-156247237	0.506143	0.398178	0.598434	0.212736	0.235913	0.356592
chr1:156247331-156247349	0.146832	0.179367	0.300929	0.517868	0.333789	0.551726
chr1:156248131-156248149	0.906814	0.854249	0.906701	0.84414	0.628065	0.82372
chr1:156338060-156338078	0.236085	0.144236	0.527613	0.0187989	0.0130526	0.24208
chr1:156338100-156338118	0.432082	0.246491	0.484987	0.0318451	0.0173839	0.236182
chr1:156357096-156357114	0.996639	0.991119	0.998963	0.998578	0.997594	0.999613
chr1:156369270-156369288	0.982053	0.936095	0.991786	0.923823	0.632558	0.960786
chr1:156383114-156383132	0.983592	0.976978	0.996823	0.996894	0.995681	0.997263
chr1:156383135-156383153	0.993271	0.99579	0.998516	0.995537	0.996432	0.998577
chr1:156385771-156385789	0.992782	0.996547	0.995076	0.992426	0.992359	0.996166
chr1:156401197-156401215	0.627039	0.507936	0.339877	0.445857	0.345488	0.620737
chr1:156401282-156401300	0.922297	0.955102	0.939917	0.772324	0.625643	0.880029
chr1:156421450-156421468	0.318459	0.109998	0.519346	0.342885	0.199852	0.647405
chr1:156439140-156439158	0.349346	0.227196	0.429616	0.788171	0.622841	0.762903
chr1:156439273-156439291	0.843052	0.843045	0.742462	0.461975	0.4523	0.502995
chr1:156445866-156445884	0.863059	0.867922	0.896696	0.979997	0.985597	0.99591
chr1:156445970-156445988	0.993884	0.993023	0.995813	0.99954	0.996189	0.999925
chr1:156456720-156456738	0.508179	0.344674	0.109214	0.515315	0.474356	0.901984
chr1:156457376-156457394	0.959968	0.941137	0.948167	0.993532	0.971739	0.999551
chr1:156465913-156465931	0.225936	0.139488	0.299862	0.68353	0.528398	0.576993
chr1:156477151-156477169	0.84902	0.799008	0.790503	0.82449	0.876264	0.815525
chr1:156489389-156489407	0.238327	0.0503507	0.210682	0.0724611	0.0419053	0.136009
chr1:156498847-156498865	0.404775	0.20123	0.221754	0.604901	0.552268	0.746087
chr1:156498978-156498996	0.75878	0.590358	0.467794	0.0870769	0.0255667	0.0234691
chr1:156500861-156500879	0.934252	0.943935	0.977948	0.982568	0.937909	0.998605
chr1:156501229-156501247	0.268516	0.2238	0.204164	0.0471539	0.380724	0.396487
chr1:156501405-156501423	0.425952	0.273886	0.541401	0.413292	0.871046	0.633738
chr1:156504994-156505012	0.435088	0.208863	0.555558	0.380185	0.585123	0.822984
chr1:156505129-156505147	0.380401	0.124851	0.500581	0.0669575	0.0234373	0.241456
chr1:156528403-156528421	0.845376	0.824945	0.873971	0.537627	0.394158	0.784436
chr1:156528427-156528445	0.925369	0.908161	0.965568	0.4233	0.261935	0.664598
chr1:156582839-156582857	0.417821	0.2828	0.437485	0.580781	0.325902	0.704773
chr1:156591878-156591896	0.165049	0.102463	0.127826	0.362816	0.295656	0.682283
chr1:156592097-156592115	0.832483	0.68822	0.850348	0.258626	0.181302	0.339229
chr1:156608235-156608253	0.954575	0.915045	0.964961	0.961903	0.968457	0.960244
chr1:156624516-156624534	0.840433	0.844687	0.946695	0.963124	0.931304	0.935573
chr1:156625999-156626017	0.844923	0.852046	0.804167	0.941012	0.973863	0.973339
chr1:156655678-156655696	0.967444	0.876803	0.996296	0.825347	0.847046	0.945174
chr1:156655731-156655749	0.991669	0.939669	0.989005	0.859545	0.869485	0.660029
chr1:156657606-156657624	0.984269	0.982584	0.982179	0.999968	0.998473	0.999998
chr1:156657705-156657723	0.750397	0.587674	0.717295	0.952369	0.472302	0.995918
chr1:156659985-156660003	0.697869	0.715339	0.801961	0.187417	0.0928273	0.630205
chr1:156660104-156660122	0.912949	0.935686	0.902196	0.999785	0.99891	0.999812
chr1:156660203-156660221	0.768142	0.740117	0.785155	0.999322	0.937205	0.999858
chr1:156668089-156668107	0.195945	0.303579	0.397536	0.19757	0.0780297	0.188731
chr1:156668561-156668579	0.79831	0.840727	0.95902	0.50898	0.392673	0.454511
chr1:156673523-156673541	0.756819	0.592052	0.742075	0.131449	0.31048	0.185395
chr1:156675742-156675760	0.531729	0.236668	0.512546	0.30295	0.308613	0.113368
chr1:156676778-156676796	0.18843	0.190397	0.318982	0.191087	0.0692152	0.413232
chr1:156677102-156677120	0.548925	0.19927	0.605806	0.261597	0.169533	0.686661
chr1:156677105-156677123	0.564841	0.219092	0.641971	0.27372	0.172166	0.701143
chr1:156689666-156689684	0.964973	0.952936	0.985167	0.999802	0.997235	0.999965
chr1:156694289-156694307	0.994497	0.982037	0.99751	0.999896	0.999365	0.999876
chr1:156696262-156696280	0.440448	0.365839	0.417051	0.425144	0.514705	0.4141
chr1:156703917-156703935	0.685102	0.546918	0.586142	0.859179	0.848732	0.905236
chr1:156703949-156703967	0.50075	0.272119	0.238711	0.471424	0.473993	0.567713
chr1:156705081-156705099	0.603392	0.547641	0.714236	0.598743	0.727238	0.535656
chr1:156706103-156706121	0.275808	0.178398	0.410029	0.637395	0.750169	0.898621
chr1:156706393-156706411	0.965155	0.946128	0.996368	0.368767	0.719459	0.769361
chr1:156712514-156712532	0.985027	0.963418	0.942292	0.216811	0.122988	0.231629
chr1:156725943-156725961	0.994874	0.994136	0.998806	0.996937	0.995535	0.998814
chr1:156743542-156743560	0.443745	0.43485	0.705995	0.678924	0.563992	0.907713
chr1:156744236-156744254	0.691462	0.456691	0.459269	0.669568	0.325089	0.556548
chr1:156747098-156747116	0.320926	0.248979	0.205542	0.399693	0.506067	0.367351
chr1:156747518-156747536	0.322608	0.228273	0.47968	0.721886	0.541075	0.533948
chr1:156749813-156749831	0.318956	0.557503	0.0673741	0.653442	0.391085	0.807704
chr1:156752308-156752326	0.288047	0.145336	0.284259	0.264655	0.526814	0.460836
chr1:156767506-156767524	0.854755	0.723848	0.840172	0.956449	0.838876	0.99537
chr1:156767674-156767692	0.215337	0.132743	0.23282	0.140988	0.167083	0.754158
chr1:156813981-156813999	0.931281	0.87911	0.962802	0.917033	0.923387	0.94434
chr1:156845441-156845459	0.254297	0.130646	0.357746	0.177219	0.131855	0.397781
chr1:156859974-156859992	0.419278	0.265359	0.637304	0.570663	0.447299	0.70902
chr1:156860238-156860256	0.982375	0.932796	0.988539	0.856849	0.935914	0.87178
chr1:156860792-156860810	0.972974	0.973667	0.989071	0.973237	0.936637	0.977222
chr1:156890272-156890290	0.996886	0.997373	0.999241	0.981439	0.993464	0.994492
chr1:156890305-156890323	0.962788	0.929349	0.988291	0.929196	0.949624	0.973709
chr1:156892436-156892454	0.997178	0.998697	0.999399	0.998803	0.998487	0.999474
chr1:156893733-156893751	0.209674	0.0880467	0.386167	0.0397256	0.138913	0.0981627
chr1:156903315-156903333	0.214187	0.262302	0.236837	0.329802	0.343972	0.528151
chr1:156920543-156920561	0.906804	0.937602	0.888483	0.995909	0.995695	0.998224
chr1:156927881-156927899	0.998373	0.986481	0.999592	0.540609	0.499957	0.622371
chr1:156927941-156927959	0.970218	0.817358	0.99319	0.814169	0.836595	0.732127
chr1:157074394-157074412	0.552186	0.398856	0.548933	0.951087	0.922479	0.977892
chr1:157090304-157090322	0.966863	0.983072	0.981113	0.993702	0.996615	0.995994
chr1:157138800-157138818	0.147994	0.140985	0.128965	0.00509105	0.115094	0.0802289
chr1:157155150-157155168	0.278419	0.12521	0.566357	0.0664542	0.0328108	0.042228
chr1:157156169-157156187	0.987556	0.993662	0.987846	0.909804	0.93323	0.927194
chr1:157156279-157156297	0.0648692	0.0159824	0.077617	0.0941339	0.120097	0.11149
chr1:157163818-157163836	0.780792	0.561949	0.757245	0.970421	0.968793	0.983104
chr1:15729681-15729699	0.479832	0.339444	0.400733	0.092355	0.0486794	0.0995058
chr1:15735041-15735059	0.888625	0.787816	0.759534	0.989709	0.982788	0.995738
chr1:15735149-15735167	0.591045	0.522776	0.74907	0.949495	0.940526	0.97314
chr1:15735185-15735203	0.872236	0.836666	0.887127	0.915407	0.956631	0.980531
chr1:15736079-15736097	0.483426	0.393221	0.38018	0.495272	0.277221	0.455601
chr1:15736158-15736176	0.765548	0.791451	0.847259	0.553748	0.387059	0.515677
chr1:15736474-15736492	0.480171	0.340757	0.661416	0.115902	0.113281	0.0895778
chr1:15736586-15736604	0.203681	0.258414	0.258247	0.0697181	0.169425	0.126499
chr1:15741512-15741530	0.999425	0.998465	0.999696	0.986349	0.990143	0.992252
chr1:1575109-1575127	0.815211	0.727869	0.72016	0.0545415	0.301519	0.692863
chr1:15751977-15751995	0.625539	0.548642	0.753301	0.517592	0.38485	0.702275
chr1:1577774-1577792	0.257057	0.039656	0.0624842	0.473678	0.358974	0.479688
chr1:15792194-15792212	0.981011	0.973586	0.987039	0.983556	0.983266	0.989589
chr1:15800546-15800564	0.656296	0.416954	0.534513	0.595398	0.566346	0.610746
chr1:158076575-158076593	0.0830768	0.1524	0.219379	0.611862	0.529303	0.587154
chr1:158113666-158113684	0.459776	0.430846	0.605344	0.614245	0.556908	0.714822
chr1:158125133-158125151	0.99141	0.98712	0.99526	0.97534	0.970543	0.986584
chr1:15834986-15835004	0.601561	0.773489	0.505903	0.982821	0.994549	0.998789
chr1:15849514-15849532	0.749307	0.851773	0.941417	0.806425	0.678678	0.866281
chr1:15849606-15849624	0.911948	0.927132	0.968144	0.806581	0.706738	0.631586
chr1:15849720-15849738	0.254915	0.0769435	0.141182	0.731484	0.65807	0.729151
chr1:15886395-15886413	0.635615	0.718323	0.855204	0.763898	0.737747	0.891076
chr1:15886398-15886416	0.675841	0.744524	0.884206	0.794225	0.763672	0.910726
chr1:15938015-15938033	0.952363	0.964005	0.976566	0.608276	0.660982	0.794674
chr1:15944352-15944370	0.661066	0.639276	0.60595	0.354341	0.179552	0.469791
chr1:15944416-15944434	0.816153	0.839363	0.917651	0.676963	0.475706	0.713608
chr1:15944436-15944454	0.839363	0.885098	0.921848	0.708089	0.605637	0.750772
chr1:15944605-15944623	0.341808	0.324858	0.312358	0.991147	0.984742	0.963031
chr1:15945597-15945615	0.614022	0.799563	0.691931	0.73496	0.764594	0.853285
chr1:15950156-15950174	0.357316	0.193203	0.288509	0.463285	0.486501	0.571322
chr1:15950403-15950421	0.423735	0.285454	0.259485	0.168558	0.185639	0.510806
chr1:15950832-15950850	0.950445	0.838845	0.926477	0.998036	0.996317	0.999466
chr1:1597348-1597366	0.885779	0.858413	0.902311	0.474882	0.450295	0.549086
chr1:1597806-1597824	0.484927	0.25616	0.512616	0.811386	0.716799	0.755136
chr1:159780675-159780693	0.931283	0.970264	0.974579	0.993533	0.971191	0.999074
chr1:159781187-159781205	0.13942	0.185166	0.37417	0.0658267	0.515926	0.451167
chr1:159781407-159781425	0.724275	0.681051	0.826636	0.168284	0.354835	0.50456
chr1:159854246-159854264	0.653171	0.593476	0.761351	0.857046	0.875377	0.854576
chr1:159854897-159854915	0.331024	0.077151	0.232927	0.916126	0.887773	0.964079
chr1:159855262-159855280	0.112608	0.185682	0.131734	0.159178	0.195496	0.13576
chr1:159900233-159900251	0.965961	0.82013	0.958345	0.998267	0.974356	0.99942
chr1:159916872-159916890	0.511948	0.307682	0.407601	0.285897	0.361721	0.488061
chr1:159922843-159922861	0.640883	0.330123	0.615039	0.12296	0.135137	0.0128594
chr1:159924722-159924740	0.688862	0.598784	0.808339	0.899645	0.771502	0.911112
chr1:159925852-159925870	0.184501	0.119592	0.34609	0.188538	0.369419	0.395144
chr1:1599292-1599310	0.81347	0.594271	0.758516	0.188998	0.13034	0.187035
chr1:159929944-159929962	0.406584	0.369321	0.491674	0.129436	0.296301	0.43364
chr1:159936381-159936399	0.351841	0.288843	0.493431	0.22137	0.106962	0.216933
chr1:159936582-159936600	0.958168	0.948843	0.978707	0.985485	0.989618	0.985916
chr1:1599396-1599414	0.560734	0.504897	0.513059	0.749021	0.683274	0.342701
chr1:159939867-159939885	0.822311	0.745732	0.805527	0.346241	0.396425	0.245892
chr1:159945605-159945623	0.965544	0.980037	0.996402	0.992943	0.984935	0.997616
chr1:159945778-159945796	0.471294	0.569754	0.881013	0.901185	0.73365	0.966494
chr1:1599577-1599595	0.263716	0.385118	0.11149	0.961723	0.944831	0.982193
chr1:160031811-160031829	0.688748	0.668805	0.833111	0.939523	0.982144	0.964219
chr1:16006196-16006214	0.380569	0.475481	0.160296	0.0880114	0.0738083	0.124767
chr1:160070191-160070209	0.712803	0.467497	0.68973	0.583691	0.453959	0.734457
chr1:160078766-160078784	0.84525	0.799796	0.816578	0.989258	0.981888	0.995075
chr1:160084236-160084254	0.994971	0.997036	0.996957	0.996787	0.992725	0.998319
chr1:160085785-160085803	0.856323	0.854197	0.831191	0.989751	0.99276	0.997749
chr1:160085813-160085831	0.373319	0.37791	0.459001	0.924458	0.861786	0.958386
chr1:16009187-16009205	0.998412	0.998931	0.995501	0.993272	0.991848	0.994502
chr1:16012678-16012696	0.374958	0.228132	0.623194	0.372299	0.364698	0.70044
chr1:16013246-16013264	0.205246	0.126657	0.228539	0.302894	0.385862	0.387978
chr1:16014691-16014709	0.265161	0.162944	0.221963	0.058463	0.178516	0.0840984
chr1:16015051-16015069	0.386941	0.137195	0.361737	0.283844	0.228215	0.576825
chr1:16016634-16016652	0.67453	0.75952	0.910115	0.163303	0.153912	0.124973
chr1:16017439-16017457	0.809516	0.680222	0.721311	0.901372	0.909898	0.929039
chr1:160193258-160193276	0.710536	0.568813	0.743368	0.981989	0.982433	0.978195
chr1:16026481-16026499	0.352556	0.14131	0.24072	0.0809678	0.0391753	0.198737
chr1:16026502-16026520	0.436566	0.225778	0.31559	0.0639575	0.0213631	0.19609
chr1:16026915-16026933	0.989808	0.978879	0.996467	0.976148	0.973429	0.984972
chr1:160284997-160285015	0.67131	0.400139	0.529259	0.647446	0.202576	0.478402
chr1:160285174-160285192	0.951412	0.942425	0.969345	0.998623	0.993843	0.999324
chr1:160291469-160291487	0.99304	0.985459	0.995256	0.998671	0.998217	0.998785
chr1:16032906-16032924	0.998351	0.993971	0.99892	0.793663	0.71708	0.840145
chr1:16032985-16033003	0.989255	0.957849	0.996577	0.863657	0.844381	0.938177
chr1:160343332-160343350	0.881529	0.869392	0.748782	0.998873	0.978775	0.999669
chr1:16048704-16048722	0.988256	0.947725	0.995328	0.981618	0.923216	0.984808
chr1:16048728-16048746	0.876443	0.687763	0.969392	0.957377	0.831598	0.960022
chr1:16049089-16049107	0.320011	0.466554	0.683549	0.381803	0.353171	0.47948
chr1:160550638-160550656	0.951055	0.950255	0.969273	0.733252	0.46411	0.769376
chr1:16056160-16056178	0.97024	0.98803	0.989887	0.968877	0.984025	0.975991
chr1:16056239-16056257	0.99354	0.986495	0.99811	0.987566	0.988423	0.987957
chr1:160691081-160691099	0.722144	0.528143	0.859331	0.971081	0.763217	0.995686
chr1:160726987-160727005	0.974405	0.972929	0.97723	0.968916	0.96174	0.98073
chr1:16079043-16079061	0.918755	0.882665	0.962408	0.948595	0.938711	0.961665
chr1:16079083-16079101	0.970752	0.917436	0.958671	0.654642	0.5774	0.652062
chr1:160821817-160821835	0.802253	0.806269	0.879166	0.902979	0.865536	0.978269
chr1:16082503-16082521	0.988621	0.990622	0.995283	0.999831	0.997374	0.999985
chr1:160905777-160905795	0.35722	0.47546	0.533566	0.855508	0.755591	0.954246
chr1:160906010-160906028	0.808881	0.501963	0.701915	0.629931	0.548249	0.383477
chr1:160951532-160951550	0.972617	0.960497	0.962233	0.989811	0.987838	0.98853
chr1:160951563-160951581	0.960141	0.95025	0.971126	0.919621	0.907701	0.911591
chr1:160982236-160982254	0.502984	0.34461	0.423689	0.741317	0.843636	0.886104
chr1:160990407-160990425	0.846419	0.905143	0.653972	0.263072	0.721029	0.876014
chr1:161009862-161009880	0.761852	0.887448	0.870427	0.693993	0.667982	0.81647
chr1:161020746-161020764	0.797911	0.841692	0.852659	0.3713	0.707773	0.895691
chr1:161021158-161021176	0.649484	0.632155	0.617194	0.99287	0.992954	0.999476
chr1:161021386-161021404	0.977311	0.952121	0.995274	0.782786	0.689211	0.997371
chr1:161041652-161041670	0.973482	0.93401	0.969783	0.968067	0.961695	0.987037
chr1:161045878-161045896	0.665799	0.762415	0.839621	0.917417	0.930717	0.996901
chr1:161073749-161073767	0.760364	0.733704	0.816237	0.381374	0.564311	0.30372
chr1:161073925-161073943	0.631974	0.501812	0.57122	0.308211	0.683949	0.363801
chr1:161074203-161074221	0.349065	0.3	0.321192	0.0409964	0.0771153	0.0775001
chr1:161074691-161074709	0.159644	0.0872253	0.119259	0.379314	0.30865	0.571777
chr1:161076613-161076631	0.969351	0.963749	0.974413	0.95553	0.970092	0.975718
chr1:161082247-161082265	0.266243	0.274184	0.2851	0.18356	0.180327	0.329821
chr1:161083378-161083396	0.476741	0.282378	0.668586	0.462844	0.324828	0.52485
chr1:161083660-161083678	0.939586	0.769664	0.985449	0.973044	0.957011	0.958619
chr1:161086384-161086402	0.687836	0.475468	0.738238	0.198088	0.101764	0.218329
chr1:161089425-161089443	0.382383	0.169388	0.447058	0.26589	0.810886	0.589441
chr1:161097778-161097796	0.982431	0.943365	0.991036	0.996955	0.991168	0.998995
chr1:161118008-161118026	0.662883	0.495505	0.740322	0.986813	0.997744	0.996056
chr1:161118349-161118367	0.926068	0.801493	0.84919	0.213646	0.673543	0.902116
chr1:161148335-161148353	0.466625	0.248703	0.510295	0.899441	0.852904	0.925874
chr1:161159584-161159602	0.147022	0.106251	0.113726	0.613662	0.717424	0.928271
chr1:161161142-161161160	0.988557	0.971864	0.988354	0.215997	0.143981	0.226294
chr1:16116136-16116154	0.505363	0.47933	0.464286	0.2902	0.285719	0.645276
chr1:16116145-16116163	0.601924	0.552172	0.535118	0.426499	0.434605	0.777228
chr1:161166053-161166071	0.0575159	0.0350377	0.109352	0.512763	0.325627	0.799241
chr1:161166224-161166242	0.959989	0.870206	0.969451	0.998909	0.991001	0.999469
chr1:161167089-161167107	0.641457	0.484135	0.616768	0.938459	0.923786	0.955691
chr1:161176985-161177003	0.580879	0.165407	0.608413	0.733902	0.586877	0.821244
chr1:161177797-161177815	0.587919	0.722421	0.775693	0.420733	0.695311	0.805978
chr1:161177841-161177859	0.555783	0.719265	0.824326	0.351366	0.81135	0.775169
chr1:161197399-161197417	0.988909	0.960405	0.987174	0.444146	0.484499	0.358486
chr1:161197474-161197492	0.937553	0.872947	0.97643	0.300257	0.307795	0.443395
chr1:161197714-161197732	0.272694	0.304187	0.271134	0.496885	0.485418	0.434175
chr1:161209983-161210001	0.968766	0.970144	0.97468	0.986008	0.991658	0.985063
chr1:161225696-161225714	0.738395	0.700302	0.927016	0.961116	0.934604	0.972101
chr1:161227530-161227548	0.988654	0.986401	0.991866	0.996682	0.996059	0.997188
chr1:16123197-16123215	0.728316	0.71555	0.722993	0.221235	0.437984	0.318113
chr1:161306384-161306402	0.828713	0.647231	0.858569	0.955877	0.818381	0.981439
chr1:161314201-161314219	0.849512	0.769596	0.762274	0.898801	0.85891	0.923119
chr1:161314329-161314347	0.977185	0.968266	0.987171	0.995949	0.99176	0.997739
chr1:161412716-161412734	0.31909	0.185048	0.252924	0.524266	0.296427	0.432913
chr1:161422151-161422169	0.883613	0.824778	0.82616	0.998963	0.991518	0.99889
chr1:161432667-161432685	0.905391	0.798854	0.979388	0.774497	0.755664	0.72615
chr1:161432687-161432705	0.800399	0.650148	0.936898	0.650868	0.69851	0.753312
chr1:161439853-161439871	0.747803	0.718274	0.803209	0.735957	0.651049	0.770365
chr1:161440724-161440742	0.570504	0.416442	0.624879	0.852619	0.796662	0.882509
chr1:16144336-16144354	0.45037	0.282122	0.193992	0.181713	0.11056	0.335927
chr1:16152833-16152851	0.658308	0.694405	0.633583	0.0989616	0.0922245	0.0765542
chr1:16155788-16155806	0.399548	0.305696	0.577299	0.179019	0.0883639	0.19936
chr1:1616024-1616042	0.356371	0.175736	0.29382	0.350427	0.542678	0.923045
chr1:161612523-161612541	0.921714	0.869412	0.939257	0.88013	0.738413	0.957144
chr1:16171737-16171755	0.975496	0.94697	0.992859	0.45574	0.245889	0.731277
chr1:161727052-161727070	0.468464	0.20461	0.391268	0.214679	0.0984942	0.0725036
chr1:16173558-16173576	0.323889	0.241695	0.699759	0.957796	0.963157	0.96936
chr1:161749935-161749953	0.384247	0.518375	0.544145	0.107616	0.448849	0.790733
chr1:161750247-161750265	0.63232	0.729399	0.759169	0.646994	0.913394	0.944592
chr1:161750369-161750387	0.937831	0.915391	0.970276	0.999766	0.854175	0.999969
chr1:16187900-16187918	0.98802	0.981121	0.995498	0.974754	0.967344	0.988823
chr1:16187903-16187921	0.989464	0.981995	0.996281	0.97627	0.969427	0.989093
chr1:16200202-16200220	0.580927	0.487	0.599232	0.222508	0.229148	0.379782
chr1:1620347-1620365	0.306178	0.152536	0.486001	0.57918	0.474719	0.751629
chr1:16206262-16206280	0.341219	0.118838	0.231184	0.204717	0.235456	0.605195
chr1:16207773-16207791	0.892581	0.613509	0.758892	0.18096	0.067094	0.0916128
chr1:162089768-162089786	0.818314	0.833855	0.873306	0.66473	0.448864	0.65894
chr1:1622084-1622102	0.0928779	0.0963003	0.0880415	0.920012	0.902185	0.945637
chr1:1622292-1622310	0.711075	0.651662	0.587144	0.597409	0.443845	0.616914
chr1:16236973-16236991	0.376992	0.205032	0.333393	0.660186	0.368507	0.68336
chr1:1624112-1624130	0.849262	0.88988	0.859136	0.281916	0.283114	0.144906
chr1:162433541-162433559	0.796249	0.55167	0.802437	0.92604	0.758997	0.94373
chr1:162433585-162433603	0.835909	0.657305	0.856352	0.940008	0.848122	0.950629
chr1:16244545-16244563	0.710038	0.816058	0.92033	0.985402	0.993815	0.993394
chr1:162498218-162498236	0.0945107	0.178534	0.0366847	0.301324	0.334669	0.432345
chr1:1624983-1625001	0.229223	0.298141	0.384563	0.506324	0.219859	0.535175
chr1:1625252-1625270	0.987471	0.975369	0.986378	0.934402	0.91944	0.961988
chr1:162561262-162561280	0.876959	0.83716	0.861467	0.81452	0.810575	0.970017
chr1:1626321-1626339	0.514117	0.302308	0.241977	0.332995	0.193029	0.195789
chr1:1627683-1627701	0.739524	0.470193	0.461756	0.501023	0.53157	0.255063
chr1:1627774-1627792	0.699745	0.628981	0.751439	0.649422	0.769458	0.690737
chr1:1627963-1627981	0.499284	0.228752	0.470335	0.401195	0.28751	0.260306
chr1:1628098-1628116	0.6732	0.812849	0.9048	0.392367	0.330801	0.264849
chr1:1628365-1628383	0.263869	0.138249	0.423445	0.17176	0.162843	0.163875
chr1:1628641-1628659	0.23261	0.114109	0.268352	0.26884	0.145288	0.216049
chr1:1629195-1629213	0.703266	0.523533	0.669547	0.518179	0.483414	0.550657
chr1:1629351-1629369	0.114451	0.0340767	0.0493576	0.264454	0.138401	0.0639406
chr1:1629374-1629392	0.108876	0.0393217	0.0933532	0.319723	0.137619	0.454818
chr1:1630314-1630332	0.641928	0.441649	0.599308	0.975286	0.979496	0.982428
chr1:1630334-1630352	0.467324	0.333799	0.531073	0.969033	0.965111	0.980645
chr1:1630364-1630382	0.377067	0.268243	0.455319	0.923757	0.867168	0.986255
chr1:1630430-1630448	0.611655	0.470955	0.386235	0.993532	0.976657	0.99844
chr1:1631966-1631984	0.745659	0.684762	0.854342	0.171004	0.231691	0.146083
chr1:163321948-163321966	0.862049	0.727232	0.878667	0.98003	0.930543	0.994665
chr1:163423137-163423155	0.809008	0.824808	0.62082	0.835176	0.90604	0.927376
chr1:16352458-16352476	0.863959	0.946573	0.917436	0.999017	0.994968	0.999732
chr1:16352551-16352569	0.963429	0.956119	0.993173	0.998884	0.977501	0.999859
chr1:163537983-163538001	0.592548	0.344847	0.703172	0.914323	0.889825	0.945834
chr1:16440322-16440340	0.925572	0.839827	0.847371	0.866328	0.527272	0.958022
chr1:16440552-16440570	0.838658	0.759402	0.797805	0.999205	0.995573	0.999518
chr1:16440572-16440590	0.890258	0.864969	0.925997	0.999369	0.993654	0.999646
chr1:16440611-16440629	0.920276	0.955845	0.931077	0.997805	0.954975	0.999602
chr1:16440743-16440761	0.464159	0.277342	0.276858	0.984984	0.907086	0.996973
chr1:164558946-164558964	0.992645	0.960832	0.994315	0.999697	0.995346	0.999954
chr1:16499381-16499399	0.511073	0.519035	0.810447	0.995965	0.94824	0.999513
chr1:165356925-165356943	0.13821	0.0971863	0.275358	0.524925	0.341208	0.261884
chr1:165357106-165357124	0.450178	0.666603	0.733865	0.10908	0.158121	0.094893
chr1:165367566-165367584	0.974039	0.97481	0.989876	0.990161	0.988235	0.992147
chr1:165367578-165367596	0.956056	0.945952	0.978528	0.985878	0.98078	0.986345
chr1:165369410-165369428	0.97165	0.965091	0.961061	0.960706	0.942188	0.956736
chr1:165376095-165376113	0.375018	0.355417	0.335224	0.475183	0.482117	0.517254
chr1:165376124-165376142	0.27592	0.230067	0.330642	0.259903	0.16084	0.29729
chr1:165393060-165393078	0.979525	0.971399	0.984761	0.966834	0.98733	0.989158
chr1:165631218-165631236	0.995275	0.961648	0.998978	0.998266	0.988603	0.999898
chr1:165631612-165631630	0.106471	0.14311	0.172734	0.0327016	0.401974	0.0976554
chr1:165631636-165631654	0.0888727	0.100691	0.1473	0.0545761	0.470017	0.179787
chr1:165632240-165632258	0.959094	0.868807	0.988153	0.950879	0.934719	0.964635
chr1:165768581-165768599	0.318396	0.169369	0.460944	0.332491	0.173033	0.51444
chr1:165768775-165768793	0.834845	0.757055	0.926242	0.490666	0.648663	0.883548
chr1:165924814-165924832	0.949537	0.923994	0.929748	0.842807	0.710697	0.938551
chr1:165924864-165924882	0.92142	0.922028	0.932631	0.988182	0.987034	0.994239
chr1:16613012-16613030	0.0649309	0.135357	0.381533	0.0504185	0.121818	0.253842
chr1:16613625-16613643	0.993412	0.942992	0.999685	0.999794	0.930249	0.999999
chr1:166167154-166167172	0.962017	0.968642	0.966441	0.827639	0.921461	0.69534
chr1:16621175-16621193	0.999658	0.998134	0.999944	0.999699	0.998433	0.999969
chr1:16625867-16625885	0.699514	0.699035	0.837499	0.670817	0.622192	0.724957
chr1:16644458-16644476	0.53133	0.312856	0.470796	0.235527	0.147793	0.21118
chr1:16644780-16644798	0.566095	0.40489	0.487781	0.435532	0.216336	0.355951
chr1:1665847-1665865	0.992158	0.988071	0.992492	0.995709	0.995388	0.996727
chr1:166839117-166839135	0.0572852	0.166464	0.096067	0.131713	0.0421246	0.233877
chr1:166875711-166875729	0.884148	0.93813	0.729666	0.99991	0.998195	0.999956
chr1:166975553-166975571	0.0183796	0.0343838	0.030744	0.278931	0.142168	0.199748
chr1:166975625-166975643	0.0134204	0.0387154	0.024073	0.655134	0.578629	0.681634
chr1:166989147-166989165	0.841176	0.713267	0.70802	0.998479	0.980431	0.999719
chr1:167066793-167066811	0.954419	0.958997	0.986386	0.983492	0.972954	0.994529
chr1:16707981-16707999	0.298085	0.373484	0.377263	0.852529	0.866023	0.89381
chr1:16707984-16708002	0.300852	0.357618	0.361601	0.8408	0.860582	0.878457
chr1:16708004-16708022	0.342077	0.395131	0.320681	0.761507	0.814169	0.71148
chr1:167109544-167109562	0.886372	0.853813	0.742036	0.947525	0.971993	0.914527
chr1:167121482-167121500	0.529573	0.384834	0.752505	0.672674	0.334019	0.579357
chr1:167124214-167124232	0.805034	0.825242	0.849169	0.982814	0.965618	0.998676
chr1:167125988-167126006	0.266858	0.158594	0.282438	0.966474	0.933357	0.936448
chr1:16718974-16718992	0.962371	0.955125	0.869512	0.193584	0.141083	0.195708
chr1:167220735-167220753	0.985733	0.979943	0.989686	0.999322	0.994599	0.999997
chr1:167220786-167220804	0.897971	0.818619	0.950306	0.990103	0.845326	0.999974
chr1:167442307-167442325	0.990404	0.993357	0.996644	0.997723	0.992479	0.999158
chr1:167442347-167442365	0.970964	0.969152	0.978421	0.991337	0.958944	0.99697
chr1:167442423-167442441	0.678347	0.557993	0.772702	0.56501	0.488362	0.787247
chr1:167467763-167467781	0.66662	0.391532	0.482734	0.426034	0.220673	0.431033
chr1:167533953-167533971	0.944143	0.932877	0.941539	0.913317	0.929628	0.960822
chr1:167553860-167553878	0.892181	0.839993	0.967389	0.999842	0.997755	0.999992
chr1:167553883-167553901	0.824263	0.653583	0.951211	0.997668	0.981101	0.999964
chr1:167688076-167688094	0.958153	0.949546	0.977614	0.967365	0.953661	0.981992
chr1:167715593-167715611	0.953589	0.964532	0.983632	0.984782	0.958928	0.992078
chr1:167803493-167803511	0.937308	0.954289	0.987306	0.992767	0.986366	0.993365
chr1:167803576-167803594	0.768316	0.689223	0.739522	0.976019	0.972306	0.981941
chr1:1679052-1679070	0.963911	0.959679	0.980605	0.957455	0.984657	0.981729
chr1:167936610-167936628	0.916977	0.938175	0.977246	0.999102	0.913765	0.999985
chr1:167936613-167936631	0.922765	0.940442	0.975615	0.9988	0.896441	0.99998
chr1:168082407-168082425	0.913916	0.85873	0.875407	0.972519	0.971986	0.983621
chr1:168084920-168084938	0.993727	0.991791	0.995148	0.999116	0.997196	0.999466
chr1:168136166-168136184	0.266369	0.116116	0.340416	0.0980483	0.217075	0.139171
chr1:168136334-168136352	0.869022	0.749068	0.931495	0.881187	0.855971	0.889056
chr1:168145953-168145971	0.941922	0.945691	0.977547	0.999211	0.994281	0.999799
chr1:168178936-168178954	0.942318	0.906732	0.95664	0.991846	0.970723	0.999607
chr1:168179030-168179048	0.390437	0.246194	0.383159	0.534918	0.187111	0.979677
chr1:168225811-168225829	0.353941	0.12571	0.237455	0.112052	0.0520715	0.0553951
chr1:168225909-168225927	0.490031	0.251747	0.28869	0.599993	0.504399	0.675084
chr1:168342868-168342886	0.996058	0.995862	0.991188	0.985698	0.979254	0.99685
chr1:168439934-168439952	0.987351	0.990989	0.99486	0.993452	0.993204	0.997242
chr1:168637577-168637595	0.959884	0.928056	0.934747	0.976837	0.949077	0.979416
chr1:169106253-169106271	0.99551	0.986135	0.998759	0.999857	0.999327	0.999996
chr1:16921878-16921896	0.992769	0.964807	0.997599	0.644702	0.779453	0.816783
chr1:16922038-16922056	0.323717	0.254755	0.668399	0.668225	0.574759	0.683648
chr1:16925105-16925123	0.393997	0.475865	0.348493	0.243995	0.132408	0.224013
chr1:16925136-16925154	0.323771	0.67433	0.272636	0.439181	0.472256	0.200247
chr1:16925226-16925244	0.161537	0.350291	0.198087	0.260089	0.510933	0.100095
chr1:16930293-16930311	0.87821	0.968415	0.899132	0.996027	0.99523	0.997475
chr1:169312281-169312299	0.340491	0.471983	0.248923	0.923157	0.814586	0.860533
chr1:16939103-16939121	0.377058	0.400475	0.773415	0.583344	0.590313	0.808359
chr1:16939394-16939412	0.129429	0.076744	0.24065	0.197048	0.0327374	0.131972
chr1:169460452-169460470	0.169852	0.201581	0.18785	0.935235	0.861169	0.930055
chr1:16960712-16960730	0.974986	0.960249	0.96672	0.773703	0.796047	0.874535
chr1:16960793-16960811	0.424803	0.395967	0.637486	0.976407	0.987739	0.986592
chr1:16971566-16971584	0.792603	0.733477	0.739717	0.628967	0.46295	0.743729
chr1:16971613-16971631	0.368535	0.31826	0.57937	0.376838	0.307071	0.323584
chr1:16980737-16980755	0.128736	0.125085	0.276993	0.185623	0.137074	0.274662
chr1:17011328-17011346	0.0624039	0.0350332	0.18363	0.0686253	0.046225	0.103458
chr1:17053810-17053828	0.142839	0.151905	0.395532	0.0603252	0.0891364	0.345754
chr1:17053989-17054007	0.467039	0.601779	0.60652	0.638076	0.756074	0.931963
chr1:170671519-170671537	0.824558	0.743179	0.918303	0.99089	0.994919	0.991711
chr1:17125924-17125942	0.971888	0.974454	0.988235	0.960693	0.939078	0.942274
chr1:171485377-171485395	0.985619	0.990962	0.991206	0.998622	0.998903	0.999142
chr1:171485378-171485396	0.986031	0.99112	0.99109	0.998744	0.998905	0.99918
chr1:17149462-17149480	0.761809	0.652653	0.709015	0.885273	0.811273	0.987126
chr1:171645090-171645108	0.996259	0.99534	0.996907	0.947468	0.955996	0.983875
chr1:171655680-171655698	0.834746	0.831901	0.952938	0.989458	0.991269	0.996015
chr1:17237201-17237219	0.983608	0.988469	0.994021	0.98216	0.973538	0.992299
chr1:17237275-17237293	0.903752	0.856147	0.854233	0.880787	0.919454	0.910222
chr1:172444127-172444145	0.878058	0.836949	0.936103	0.99818	0.997298	0.99959
chr1:172450088-172450106	0.745441	0.843599	0.906481	0.981593	0.992602	0.992353
chr1:172533379-172533397	0.555074	0.525879	0.544399	0.171417	0.458427	0.649633
chr1:17336231-17336249	0.962625	0.927135	0.964882	0.910216	0.935071	0.933676
chr1:17336256-17336274	0.976471	0.962248	0.99044	0.959856	0.981271	0.988339
chr1:173476849-173476867	0.10741	0.0704396	0.193673	0.46761	0.334651	0.820018
chr1:173477021-173477039	0.19638	0.114489	0.357314	0.665893	0.879681	0.97067
chr1:173714830-173714848	0.648858	0.622551	0.62299	0.648049	0.654711	0.823026
chr1:173868656-173868674	0.925104	0.784796	0.951025	0.97538	0.886893	0.999205
chr1:173868684-173868702	0.947341	0.834537	0.935213	0.915566	0.512754	0.997428
chr1:174022405-174022423	0.971615	0.983566	0.969176	0.998047	0.993791	0.999851
chr1:17406317-17406335	0.988723	0.988047	0.994307	0.995952	0.994142	0.997028
chr1:17406394-17406412	0.805639	0.751605	0.855732	0.773424	0.650278	0.847045
chr1:174159841-174159859	0.829604	0.810155	0.888626	0.494318	0.613158	0.931705
chr1:17420017-17420035	0.986158	0.980604	0.980032	0.98753	0.971218	0.979324
chr1:17439759-17439777	0.988863	0.978304	0.984526	0.987651	0.988658	0.986973
chr1:17475947-17475965	0.471816	0.343919	0.33741	0.30743	0.145565	0.33002
chr1:17476042-17476060	0.573485	0.194163	0.575069	0.752603	0.718862	0.943633
chr1:17494425-17494443	0.994239	0.995868	0.996748	0.999252	0.996489	0.9997
chr1:17502486-17502504	0.971502	0.974989	0.988804	0.983821	0.990902	0.994593
chr1:175029913-175029931	0.884114	0.882012	0.961404	0.994169	0.981433	0.998932
chr1:175146733-175146751	0.989788	0.978442	0.992902	0.97923	0.967593	0.989365
chr1:175155043-175155061	0.968854	0.933818	0.968752	0.854941	0.882062	0.963335
chr1:175179249-175179267	0.317778	0.329217	0.556957	0.231798	0.40183	0.527524
chr1:175193152-175193170	0.59842	0.53387	0.454948	0.834822	0.775975	0.7047
chr1:1753488-1753506	0.701073	0.698764	0.664694	0.637052	0.718449	0.907197
chr1:17538756-17538774	0.260307	0.253081	0.137943	0.498996	0.537688	0.652586
chr1:17540403-17540421	0.943242	0.884519	0.959708	0.86998	0.82283	0.947272
chr1:17540426-17540444	0.9514	0.921572	0.979637	0.830518	0.752894	0.954827
chr1:17540600-17540618	0.107996	0.0319704	0.223517	0.614096	0.627096	0.580183
chr1:176207151-176207169	0.495048	0.442643	0.569838	0.645835	0.926258	0.91537
chr1:1764430-1764448	0.841815	0.926295	0.811813	0.816153	0.698735	0.742402
chr1:176559992-176560010	0.989561	0.990466	0.986858	0.990857	0.993881	0.993267
chr1:176881130-176881148	0.986233	0.978579	0.989197	0.996757	0.994062	0.999451
chr1:176881153-176881171	0.995236	0.997122	0.99813	0.996472	0.995589	0.999176
chr1:176881173-176881191	0.987124	0.993305	0.996198	0.981133	0.972168	0.994605
chr1:176897960-176897978	0.991344	0.990109	0.997591	0.994873	0.988418	0.999073
chr1:176949148-176949166	0.992153	0.992476	0.996177	0.881147	0.720905	0.917064
chr1:176949210-176949228	0.980168	0.976177	0.986674	0.971365	0.966057	0.968752
chr1:17707095-17707113	0.955321	0.89715	0.981166	0.499388	0.622448	0.683936
chr1:177170957-177170975	0.522525	0.535387	0.486474	0.578005	0.59227	0.778631
chr1:177181829-177181847	0.997456	0.996406	0.998412	0.943189	0.882766	0.983086
chr1:177256361-177256379	0.983217	0.946569	0.987013	0.990552	0.978986	0.99329
chr1:17759261-17759279	0.902165	0.932168	0.933098	0.994275	0.991906	0.995838
chr1:17759284-17759302	0.938275	0.955436	0.899281	0.984783	0.982283	0.988999
chr1:17759376-17759394	0.718296	0.706265	0.78746	0.558534	0.571162	0.747817
chr1:1778228-1778246	0.219679	0.253051	0.194822	0.766714	0.519676	0.821697
chr1:1778992-1779010	0.0722222	0.0301592	0.0895551	0.992194	0.907996	0.998569
chr1:1779065-1779083	0.491774	0.208099	0.48726	0.86745	0.606303	0.96895
chr1:1779190-1779208	0.0631442	0.046942	0.0712026	0.0793219	0.0901546	0.187245
chr1:1779202-1779220	0.0772251	0.0507424	0.0699964	0.0715004	0.100135	0.191004
chr1:178031988-178032006	0.980673	0.974348	0.987702	0.996974	0.996369	0.996606
chr1:178094022-178094040	0.595742	0.520001	0.448479	0.460338	0.7502	0.663658
chr1:178094175-178094193	0.782785	0.634015	0.789388	0.69413	0.682557	0.929391
chr1:178513410-178513428	0.977616	0.970532	0.973477	0.979679	0.987587	0.99012
chr1:178513413-178513431	0.974491	0.967688	0.969064	0.980429	0.986458	0.990126
chr1:178532480-178532498	0.988225	0.962421	0.997193	0.997546	0.995173	0.999681
chr1:178542663-178542681	0.967304	0.980059	0.985593	0.998045	0.978391	0.99855
chr1:178543121-178543139	0.406009	0.483678	0.613647	0.830581	0.905395	0.962355
chr1:178724894-178724912	0.870773	0.733669	0.943214	0.319506	0.146722	0.388606
chr1:178725228-178725246	0.817284	0.839245	0.868707	0.851569	0.607097	0.956162
chr1:1789212-1789230	0.676136	0.679197	0.821861	0.770616	0.887756	0.718967
chr1:179025759-179025777	0.763327	0.83077	0.771813	0.968966	0.808447	0.993105
chr1:179025769-179025787	0.782386	0.852838	0.795786	0.979148	0.787775	0.99743
chr1:179026190-179026208	0.375919	0.334133	0.238051	0.968995	0.735499	0.996504
chr1:179026210-179026228	0.325342	0.398966	0.21955	0.956651	0.732874	0.994828
chr1:179026245-179026263	0.480681	0.615482	0.472324	0.956144	0.863238	0.996071
chr1:179026419-179026437	0.558615	0.469351	0.600094	0.272483	0.621912	0.562704
chr1:179079330-179079348	0.71599	0.814295	0.935777	0.979448	0.985971	0.983415
chr1:179170087-179170105	0.583044	0.264166	0.744076	0.468403	0.401944	0.696904
chr1:179292507-179292525	0.473804	0.317089	0.576489	0.819917	0.855767	0.719595
chr1:179293889-179293907	0.331807	0.247512	0.31831	0.853947	0.70985	0.98073
chr1:179742941-179742959	0.329017	0.306678	0.538849	0.0508967	0.0660385	0.0794348
chr1:179744351-179744369	0.691672	0.563502	0.85079	0.616274	0.61656	0.632054
chr1:179809982-179810000	0.982997	0.989365	0.996839	0.987696	0.972244	0.996001
chr1:179814917-179814935	0.959408	0.963457	0.981681	0.907115	0.979326	0.989257
chr1:179877836-179877854	0.98838	0.991226	0.991468	0.99999	0.999337	0.999995
chr1:179877889-179877907	0.88974	0.897027	0.887236	0.999704	0.969068	0.999946
chr1:179882412-179882430	0.295623	0.245622	0.223992	0.0921883	0.0904782	0.632416
chr1:179882938-179882956	0.928376	0.87181	0.949722	0.641845	0.946541	0.976902
chr1:179883277-179883295	0.53148	0.426963	0.687459	0.0861588	0.260492	0.39529
chr1:179954624-179954642	0.450171	0.186396	0.427148	0.994852	0.980242	0.999701
chr1:180154796-180154814	0.879444	0.842497	0.786182	0.990251	0.974607	0.99657
chr1:180188358-180188376	0.963376	0.97382	0.982316	0.893369	0.899658	0.936921
chr1:180252628-180252646	0.670257	0.395842	0.80383	0.146356	0.082826	0.261227
chr1:180252678-180252696	0.79983	0.740006	0.90385	0.258115	0.140522	0.347222
chr1:180252805-180252823	0.811243	0.863489	0.907688	0.9656	0.971705	0.98066
chr1:180515996-180516014	0.986779	0.992455	0.995616	0.996942	0.995298	0.999337
chr1:180911957-180911975	0.88621	0.758016	0.692678	0.453113	0.701463	0.332164
chr1:180920875-180920893	0.186417	0.13462	0.314881	0.902316	0.853961	0.923879
chr1:180936903-180936921	0.217582	0.204418	0.292658	0.8065	0.571258	0.752188
chr1:181038605-181038623	0.997192	0.996916	0.999077	0.99978	0.998908	0.999877
chr1:181046218-181046236	0.606511	0.371595	0.333231	0.445945	0.461638	0.757971
chr1:181046262-181046280	0.542903	0.284505	0.364981	0.387703	0.218964	0.527197
chr1:181046817-181046835	0.522467	0.28334	0.456392	0.673876	0.72424	0.938361
chr1:181090197-181090215	0.210895	0.197929	0.186129	0.458586	0.585316	0.854938
chr1:181133677-181133695	0.46148	0.414191	0.51993	0.699096	0.694291	0.655415
chr1:181142635-181142653	0.990494	0.99165	0.992734	0.994917	0.99563	0.998405
chr1:181153194-181153212	0.939521	0.885398	0.932031	0.969563	0.919723	0.991652
chr1:181190045-181190063	0.993234	0.994544	0.99859	0.999599	0.997332	0.999884
chr1:181425022-181425040	0.477813	0.401546	0.43998	0.573926	0.578972	0.424625
chr1:181425093-181425111	0.987446	0.964495	0.991795	0.613534	0.615292	0.538645
chr1:181425172-181425190	0.835953	0.903007	0.839065	0.749649	0.730146	0.791278
chr1:181638708-181638726	0.272376	0.353126	0.483342	0.745303	0.584201	0.92202
chr1:182004387-182004405	0.706194	0.64084	0.668355	0.904382	0.824381	0.803203
chr1:182029391-182029409	0.481022	0.307088	0.267731	0.290883	0.186085	0.674147
chr1:182029529-182029547	0.780474	0.806552	0.821692	0.890869	0.918456	0.983474
chr1:182029816-182029834	0.737622	0.600372	0.621446	0.960463	0.928125	0.995228
chr1:182029890-182029908	0.151652	0.0392748	0.0432484	0.300567	0.516189	0.890749
chr1:182029974-182029992	0.59326	0.631452	0.494959	0.762839	0.959575	0.940509
chr1:182030062-182030080	0.881211	0.802556	0.866412	0.535865	0.8801	0.928335
chr1:182035537-182035555	0.82834	0.77135	0.854877	0.430334	0.430818	0.513649
chr1:182085083-182085101	0.982637	0.984735	0.985257	0.993505	0.991717	0.994635
chr1:182340082-182340100	0.282693	0.121459	0.204031	0.400822	0.303685	0.603217
chr1:182450016-182450034	0.79124	0.727045	0.826445	0.961983	0.885742	0.98035
chr1:182601480-182601498	0.549534	0.523328	0.831344	0.668205	0.541169	0.710924
chr1:182601500-182601518	0.723141	0.778617	0.86486	0.830893	0.753445	0.861237
chr1:182604300-182604318	0.861569	0.904235	0.931453	0.948377	0.987658	0.987285
chr1:182688275-182688293	0.774502	0.578171	0.726208	0.821148	0.844835	0.635643
chr1:182761493-182761511	0.929529	0.942809	0.938112	0.430073	0.422108	0.229119
chr1:182839302-182839320	0.655098	0.746057	0.838008	0.117721	0.138242	0.975924
chr1:182839433-182839451	0.587603	0.556372	0.414126	0.411792	0.134825	0.959138
chr1:183022825-183022843	0.49883	0.560171	0.329892	0.641347	0.7168	0.683017
chr1:183023223-183023241	0.358223	0.350275	0.281225	0.68733	0.540526	0.929151
chr1:183023226-183023244	0.373153	0.386736	0.295916	0.718521	0.566644	0.935455
chr1:183023246-183023264	0.620128	0.66577	0.515349	0.895162	0.724371	0.970233
chr1:183023635-183023653	0.138307	0.206843	0.0710343	0.539606	0.495411	0.749178
chr1:183024033-183024051	0.847922	0.678147	0.824543	0.606168	0.557779	0.541222
chr1:183024036-183024054	0.847929	0.698148	0.8358	0.626275	0.572389	0.565554
chr1:183024056-183024074	0.718007	0.63192	0.791649	0.729981	0.660933	0.71312
chr1:183160081-183160099	0.937113	0.911238	0.949573	0.997627	0.988359	0.996731
chr1:183186135-183186153	0.3134	0.206252	0.327042	0.854583	0.887038	0.838721
chr1:183186287-183186305	0.668726	0.610058	0.68237	0.519791	0.460573	0.59856
chr1:18324440-18324458	0.939893	0.92782	0.956091	0.955889	0.956402	0.963761
chr1:183281644-183281662	0.995737	0.987671	0.997119	0.98958	0.992114	0.992682
chr1:183471649-183471667	0.313571	0.131396	0.440594	0.00916311	0.0254	0.0593741
chr1:183472174-183472192	0.435351	0.109875	0.377048	0.990684	0.992239	0.999257
chr1:183472245-183472263	0.568262	0.526761	0.582835	0.995991	0.995032	0.99982
chr1:183472954-183472972	0.31915	0.0994076	0.20386	0.516475	0.301445	0.322162
chr1:183916134-183916152	0.953241	0.927987	0.973732	0.953778	0.939295	0.975287
chr1:184386866-184386884	0.715034	0.649337	0.744799	0.863795	0.929386	0.974291
chr1:184664122-184664140	0.95645	0.937766	0.975281	0.990336	0.987102	0.995689
chr1:184754388-184754406	0.225134	0.145715	0.309861	0.150342	0.462649	0.690305
chr1:184754532-184754550	0.726812	0.77126	0.890043	0.0971534	0.118267	0.478823
chr1:184805740-184805758	0.978663	0.980465	0.989659	0.980271	0.988655	0.991145
chr1:184805750-184805768	0.982428	0.985587	0.992227	0.979212	0.986018	0.986279
chr1:18480789-18480807	0.983259	0.966641	0.986876	0.412396	0.45562	0.661519
chr1:184974006-184974024	0.742385	0.726464	0.712862	0.546911	0.590319	0.722794
chr1:184974026-184974044	0.718417	0.433029	0.618145	0.322345	0.331891	0.473079
chr1:185045231-185045249	0.675546	0.614197	0.691933	0.916908	0.818862	0.983652
chr1:1855777-1855795	0.143414	0.133776	0.2272	0.0782449	0.0700611	0.163531
chr1:185733946-185733964	0.244328	0.147815	0.339966	0.566138	0.483955	0.622563
chr1:1859455-1859473	0.9821	0.985562	0.979592	0.989735	0.986717	0.99919
chr1:18597579-18597597	0.997561	0.993717	0.998396	0.987567	0.984117	0.992813
chr1:186375489-186375507	0.930532	0.864799	0.934352	0.996287	0.921824	0.999528
chr1:186375611-186375629	0.756693	0.893815	0.959902	0.92128	0.942489	0.999174
chr1:186375682-186375700	0.92617	0.95463	0.996828	0.976587	0.988092	0.999625
chr1:186375855-186375873	0.58322	0.557294	0.851457	0.150878	0.345897	0.598024
chr1:186375876-186375894	0.485384	0.473741	0.745472	0.143644	0.444773	0.544474
chr1:18642923-18642941	0.941801	0.857173	0.940807	0.201961	0.09061	0.281894
chr1:186680351-186680369	0.420142	0.296436	0.546904	0.923996	0.821042	0.921972
chr1:18681547-18681565	0.922888	0.863039	0.979349	0.97406	0.975915	0.986476
chr1:187073341-187073359	0.704664	0.711059	0.716896	0.135204	0.665356	0.450417
chr1:188013232-188013250	0.170616	0.0917239	0.169742	0.323318	0.342048	0.395914
chr1:188013276-188013294	0.176997	0.144932	0.329961	0.266014	0.267865	0.376156
chr1:18820923-18820941	0.997292	0.995692	0.997027	0.980801	0.979736	0.991613
chr1:18820933-18820951	0.997511	0.995267	0.996111	0.981612	0.985388	0.992397
chr1:18820970-18820988	0.966883	0.927008	0.946651	0.811129	0.794505	0.892675
chr1:188841086-188841104	0.0462785	0.0584018	0.0558769	0.397655	0.23675	0.510379
chr1:188841130-188841148	0.0266351	0.0437317	0.0165142	0.411688	0.255305	0.542765
chr1:1894438-1894456	0.217735	0.116093	0.142698	0.728203	0.625303	0.582181
chr1:189696892-189696910	0.948025	0.945512	0.982128	0.981804	0.954578	0.996263
chr1:190084696-190084714	0.92447	0.911858	0.930058	0.995627	0.998148	0.997682
chr1:1901896-1901914	0.639318	0.613642	0.716277	0.203183	0.1776	0.211712
chr1:1906387-1906405	0.974474	0.937485	0.965022	0.980216	0.977431	0.989766
chr1:1907392-1907410	0.255715	0.164432	0.0849059	0.186353	0.203411	0.0582596
chr1:1907566-1907584	0.976639	0.96923	0.984786	0.717809	0.561877	0.454227
chr1:1907658-1907676	0.953844	0.914158	0.967349	0.749953	0.613971	0.654628
chr1:1909021-1909039	0.589283	0.512754	0.819259	0.598417	0.719923	0.935392
chr1:1909110-1909128	0.964927	0.979978	0.991432	0.996814	0.96679	0.999833
chr1:1909825-1909843	0.795897	0.791563	0.892218	0.280297	0.500142	0.611194
chr1:191596178-191596196	0.784738	0.619486	0.850039	0.887117	0.659901	0.890396
chr1:191596285-191596303	0.880946	0.836635	0.915218	0.943107	0.82085	0.816563
chr1:191732160-191732178	0.125548	0.414004	0.196435	0.956534	0.951817	0.974216
chr1:191732204-191732222	0.189808	0.448681	0.270448	0.938857	0.936805	0.902966
chr1:1918414-1918432	0.896068	0.662073	0.807209	0.54756	0.395041	0.737068
chr1:1919061-1919079	0.111546	0.174308	0.276878	0.0554877	0.138676	0.452152
chr1:19209966-19209984	0.117082	0.0985513	0.218371	0.0630162	0.0814491	0.341268
chr1:19210133-19210151	0.269438	0.474462	0.261524	0.252567	0.0960939	0.555841
chr1:19210221-19210239	0.49173	0.33806	0.542942	0.785878	0.862081	0.980927
chr1:19210247-19210265	0.408809	0.307059	0.604672	0.880593	0.892729	0.988638
chr1:19210303-19210321	0.801969	0.788652	0.900279	0.997874	0.998387	0.999951
chr1:19210446-19210464	0.486593	0.367608	0.525026	0.998511	0.980261	0.999847
chr1:19210514-19210532	0.284936	0.259325	0.217294	0.818139	0.728485	0.99635
chr1:1923765-1923783	0.973304	0.972483	0.991619	0.505555	0.736287	0.446503
chr1:1923828-1923846	0.349157	0.204926	0.514529	0.358179	0.276197	0.319878
chr1:1925398-1925416	0.659375	0.636241	0.80243	0.805149	0.787128	0.698329
chr1:1927202-1927220	0.628059	0.611235	0.595982	0.493069	0.315836	0.420418
chr1:192808645-192808663	0.165184	0.102951	0.441299	0.890648	0.732746	0.975528
chr1:192808779-192808797	0.526506	0.240476	0.503495	0.602935	0.261201	0.922043
chr1:192808902-192808920	0.992013	0.976034	0.981322	0.999488	0.997777	0.999942
chr1:192808936-192808954	0.988482	0.953339	0.994002	0.999659	0.992854	0.999977
chr1:193059385-193059403	0.871915	0.742962	0.851631	0.999076	0.99529	0.999844
chr1:193060028-193060046	0.588063	0.761738	0.801363	0.868484	0.858698	0.963148
chr1:19312182-19312200	0.997196	0.990739	0.99893	0.99975	0.998191	0.999951
chr1:193121898-193121916	0.971128	0.960512	0.966486	0.99176	0.964581	0.99395
chr1:19312748-19312766	0.69815	0.598442	0.471436	0.492324	0.436529	0.694774
chr1:19312780-19312798	0.902964	0.884624	0.905869	0.508021	0.320149	0.444457
chr1:19338571-19338589	0.507008	0.44472	0.566679	0.458831	0.614246	0.49905
chr1:19344526-19344544	0.801237	0.635369	0.860032	0.978531	0.979083	0.98629
chr1:19398626-19398644	0.382378	0.529244	0.268379	0.65752	0.607447	0.788422
chr1:194002228-194002246	0.149981	0.0911892	0.325338	0.107014	0.205407	0.166675
chr1:194002272-194002290	0.306166	0.16624	0.405699	0.194426	0.24981	0.244835
chr1:19484973-19484991	0.165762	0.0770888	0.170109	0.439994	0.320907	0.425104
chr1:19485603-19485621	0.599065	0.71362	0.777189	0.78383	0.847372	0.956025
chr1:194859433-194859451	0.080977	0.137363	0.0724718	0.653009	0.566823	0.707552
chr1:1960215-1960233	0.899928	0.905956	0.979901	0.816039	0.902848	0.909821
chr1:19643289-19643307	0.961503	0.950329	0.987151	0.855306	0.910551	0.880709
chr1:19644119-19644137	0.572519	0.495043	0.831237	0.962132	0.92464	0.957152
chr1:19644134-19644152	0.527765	0.451904	0.780909	0.961357	0.905306	0.965736
chr1:19659981-19659999	0.936791	0.904996	0.985389	0.993604	0.990215	0.99632
chr1:1968489-1968507	0.990277	0.990068	0.985146	0.294539	0.414872	0.325652
chr1:1968512-1968530	0.967416	0.958739	0.944049	0.155448	0.320742	0.0898977
chr1:1968901-1968919	0.403174	0.238903	0.205422	0.400816	0.252435	0.249709
chr1:1968922-1968940	0.370311	0.175547	0.254541	0.312226	0.212853	0.248085
chr1:1970279-1970297	0.932244	0.924504	0.866612	0.717943	0.564773	0.455747
chr1:19704689-19704707	0.993763	0.981344	0.99338	0.995681	0.995377	0.998368
chr1:1970603-1970621	0.17576	0.0406765	0.047931	0.338496	0.228162	0.230181
chr1:1970623-1970641	0.216064	0.0468142	0.0625912	0.210912	0.140195	0.182592
chr1:19715755-19715773	0.993004	0.995617	0.996593	0.975604	0.975442	0.993145
chr1:19715775-19715793	0.993874	0.995389	0.996885	0.951078	0.947088	0.989511
chr1:1973926-1973944	0.865786	0.722457	0.676503	0.322075	0.275059	0.257256
chr1:19750707-19750725	0.668945	0.828756	0.805169	0.822658	0.889959	0.863598
chr1:197775491-197775509	0.381909	0.447753	0.318294	0.890191	0.735071	0.884672
chr1:197911705-197911723	0.259605	0.571736	0.48959	0.342976	0.3679	0.579238
chr1:197911708-197911726	0.260637	0.581512	0.501425	0.372136	0.391002	0.62026
chr1:19799637-19799655	0.936219	0.914778	0.836976	0.710031	0.658113	0.737902
chr1:19799671-19799689	0.911844	0.854607	0.928453	0.90035	0.917439	0.945707
chr1:19799978-19799996	0.193523	0.0952575	0.0606188	0.918289	0.86919	0.84582
chr1:19800117-19800135	0.934533	0.899288	0.962858	0.240218	0.182926	0.445285
chr1:19800194-19800212	0.499814	0.325413	0.594309	0.421369	0.47863	0.411204
chr1:198159107-198159125	0.960757	0.926853	0.932004	0.999332	0.99868	0.999882
chr1:19882255-19882273	0.989698	0.988683	0.995943	0.999891	0.999187	0.99997
chr1:1995039-1995057	0.86219	0.680095	0.778811	0.593904	0.53746	0.69553
chr1:19957994-19958012	0.879426	0.88578	0.930686	0.988362	0.943122	0.992385
chr1:19959461-19959479	0.563722	0.718637	0.804354	0.49741	0.437863	0.347592
chr1:19984405-19984423	0.163726	0.0704589	0.197075	0.223918	0.100316	0.156744
chr1:19984532-19984550	0.685129	0.234859	0.46777	0.459961	0.497673	0.418212
chr1:199959926-199959944	0.938614	0.929872	0.93673	0.947236	0.819385	0.969464
chr1:199960009-199960027	0.8291	0.78917	0.466158	0.591087	0.721273	0.840233
chr1:199960053-199960071	0.61408	0.617422	0.580149	0.284781	0.443223	0.611152
chr1:200039084-200039102	0.763703	0.564216	0.667509	0.726022	0.868275	0.88761
chr1:200278922-200278940	0.326869	0.220426	0.50652	0.600568	0.77139	0.601606
chr1:200410294-200410312	0.953267	0.951407	0.98646	0.242196	0.495446	0.773655
chr1:200483918-200483936	0.44001	0.390021	0.472644	0.456891	0.251803	0.354582
chr1:200510289-200510307	0.972887	0.967253	0.984491	0.981459	0.98298	0.990357
chr1:200873148-200873166	0.788346	0.579521	0.74063	0.459074	0.399793	0.32067
chr1:200873250-200873268	0.400433	0.332048	0.531706	0.275875	0.325487	0.111931
chr1:200888430-200888448	0.562534	0.263128	0.330074	0.547541	0.589386	0.582416
chr1:200890878-200890896	0.153984	0.167336	0.132759	0.211433	0.260487	0.714201
chr1:200890969-200890987	0.385372	0.332641	0.395315	0.957698	0.765002	0.985777
chr1:20089415-20089433	0.858221	0.718734	0.772364	0.688722	0.645949	0.795937
chr1:20089482-20089500	0.848789	0.70745	0.731186	0.876544	0.881137	0.88269
chr1:200898575-200898593	0.897056	0.84069	0.907326	0.660548	0.459339	0.652443
chr1:200916047-200916065	0.811122	0.713288	0.640727	0.939848	0.889173	0.967385
chr1:200916355-200916373	0.744014	0.610233	0.770472	0.262001	0.343486	0.0684094
chr1:200972102-200972120	0.968794	0.95371	0.991865	0.591514	0.596127	0.506706
chr1:200972125-200972143	0.964721	0.945703	0.991662	0.783371	0.801386	0.7914
chr1:200979756-200979774	0.996846	0.985318	0.998598	0.997982	0.997169	0.999487
chr1:200979820-200979838	0.973681	0.916378	0.985799	0.939198	0.916016	0.98416
chr1:201009181-201009199	0.958583	0.927222	0.980425	0.908403	0.878016	0.947986
chr1:201020375-201020393	0.983042	0.975912	0.99518	0.954225	0.960263	0.968513
chr1:201020577-201020595	0.491897	0.424151	0.728324	0.430305	0.410007	0.500869
chr1:201023573-201023591	0.814132	0.48611	0.618639	0.990431	0.970863	0.974336
chr1:201023863-201023881	0.646861	0.520371	0.867989	0.886728	0.844794	0.996014
chr1:201114277-201114295	0.976384	0.983822	0.98827	0.961892	0.948886	0.984417
chr1:201153864-201153882	0.343507	0.333393	0.348941	0.182522	0.120481	0.212881
chr1:201154166-201154184	0.0712289	0.0244567	0.148895	0.294633	0.109735	0.592367
chr1:201170791-201170809	0.989136	0.990861	0.994563	0.977825	0.970582	0.981537
chr1:201170967-201170985	0.964806	0.818478	0.9874	0.961404	0.881885	0.986859
chr1:201171180-201171198	0.264106	0.185152	0.289854	0.288056	0.350905	0.591093
chr1:201171217-201171235	0.227966	0.169007	0.197905	0.386218	0.534351	0.658951
chr1:201254724-201254742	0.999248	0.997755	0.999471	0.984417	0.952809	0.979727
chr1:201254882-201254900	0.222737	0.27239	0.774211	0.305413	0.138183	0.528359
chr1:201254976-201254994	0.772026	0.584695	0.82008	0.518231	0.195023	0.397247
chr1:201259769-201259787	0.753169	0.738842	0.603131	0.721438	0.602198	0.345846
chr1:201259839-201259857	0.692565	0.563079	0.389964	0.469099	0.372187	0.228641
chr1:201307957-201307975	0.989705	0.985716	0.979775	0.92101	0.929892	0.861307
chr1:201361795-201361813	0.969025	0.987769	0.991532	0.679409	0.650358	0.570314
chr1:201369661-201369679	0.780756	0.684439	0.752381	0.735892	0.470054	0.569327
chr1:201375225-201375243	0.921345	0.797711	0.897425	0.517428	0.263685	0.601988
chr1:201375342-201375360	0.739439	0.733524	0.764652	0.897692	0.924499	0.943929
chr1:201381992-201382010	0.42969	0.328234	0.307062	0.655986	0.625078	0.709287
chr1:201382064-201382082	0.578512	0.767623	0.586288	0.559514	0.692244	0.68169
chr1:201385468-201385486	0.999541	0.98654	0.999881	0.81538	0.783241	0.711691
chr1:201385636-201385654	0.458635	0.587811	0.820195	0.758352	0.672197	0.705271
chr1:201399230-201399248	0.425809	0.200813	0.389869	0.267562	0.139388	0.162604
chr1:201408361-201408379	0.999672	0.998547	0.999899	0.997943	0.995677	0.99857
chr1:201448268-201448286	0.9947	0.987271	0.997708	0.985272	0.950013	0.98947
chr1:201480264-201480282	0.5384	0.276782	0.58331	0.0271906	0.0223893	0.149353
chr1:201480312-201480330	0.459171	0.348764	0.818182	0.041654	0.0220417	0.256188
chr1:201480335-201480353	0.60098	0.42991	0.892778	0.106876	0.0526357	0.519058
chr1:201480460-201480478	0.846643	0.5621	0.827232	0.793401	0.483159	0.964691
chr1:201481885-201481903	0.448215	0.204677	0.514727	0.35301	0.406308	0.785975
chr1:201482238-201482256	0.992672	0.994108	0.997759	0.998244	0.998711	0.999718
chr1:20148579-20148597	0.443758	0.383442	0.66345	0.0713732	0.0656742	0.184647
chr1:20152489-20152507	0.952068	0.867526	0.959255	0.983718	0.983471	0.993504
chr1:201559824-201559842	0.998535	0.994406	0.999053	0.999519	0.998149	0.999787
chr1:201597841-201597859	0.949822	0.906642	0.929914	0.84965	0.662468	0.836266
chr1:201648460-201648478	0.605458	0.450528	0.651004	0.569833	0.484801	0.660913
chr1:201649348-201649366	0.912145	0.974947	0.973512	0.851189	0.777985	0.823267
chr1:201650357-201650375	0.109563	0.044839	0.176387	0.198203	0.261731	0.495278
chr1:201696653-201696671	0.228788	0.468228	0.250539	0.799027	0.782811	0.920354
chr1:201704353-201704371	0.998803	0.990038	0.999711	0.994478	0.99597	0.998237
chr1:201709649-201709667	0.996181	0.984809	0.998611	0.989428	0.96461	0.990507
chr1:201713667-201713685	0.8911	0.736138	0.877229	0.879836	0.770007	0.938701
chr1:201714833-201714851	0.774052	0.887467	0.85079	0.963796	0.919021	0.911218
chr1:201718496-201718514	0.545536	0.500429	0.656824	0.560152	0.533108	0.808742
chr1:201739923-201739941	0.285444	0.194766	0.549562	0.434419	0.327444	0.636495
chr1:201793187-201793205	0.937882	0.941552	0.976617	0.995398	0.996492	0.997229
chr1:201829041-201829059	0.915094	0.867315	0.924327	0.874416	0.942045	0.982875
chr1:201829633-201829651	0.836902	0.725599	0.91381	0.641177	0.626004	0.837607
chr1:201895979-201895997	0.610636	0.343496	0.450288	0.331751	0.228449	0.624032
chr1:201896048-201896066	0.957451	0.951945	0.95758	0.958023	0.973861	0.976923
chr1:201896068-201896086	0.983536	0.979817	0.952436	0.989407	0.989662	0.990808
chr1:2019258-2019276	0.741306	0.51489	0.755342	0.895335	0.663459	0.889192
chr1:2019293-2019311	0.780756	0.551765	0.901255	0.96777	0.798443	0.974881
chr1:201941875-201941893	0.628198	0.407225	0.239144	0.503952	0.427937	0.470245
chr1:201982917-201982935	0.365837	0.112207	0.203138	0.283214	0.0902873	0.12823
chr1:201983067-201983085	0.276917	0.226089	0.178294	0.116319	0.0835135	0.125586
chr1:201999805-201999823	0.721669	0.629835	0.876965	0.848518	0.863008	0.954872
chr1:202010614-202010632	0.881324	0.823983	0.966049	0.771149	0.611582	0.765296
chr1:202010995-202011013	0.0415097	0.0813876	0.15936	0.227187	0.155204	0.272635
chr1:202011459-202011477	0.774448	0.38751	0.64922	0.600045	0.508413	0.690671
chr1:202018729-202018747	0.227192	0.540709	0.837215	0.713862	0.628116	0.82387
chr1:202056904-202056922	0.126013	0.0394279	0.0899341	0.500792	0.209492	0.637856
chr1:202057175-202057193	0.99474	0.970451	0.998307	0.730901	0.701046	0.927552
chr1:202093494-202093512	0.296198	0.285477	0.49127	0.231224	0.0909081	0.324556
chr1:202106380-202106398	0.0830816	0.0968	0.202208	0.093656	0.0930953	0.141654
chr1:202112587-202112605	0.49052	0.45096	0.822348	0.241313	0.156628	0.319753
chr1:202119112-202119130	0.949579	0.925009	0.975324	0.534507	0.495737	0.645628
chr1:202119176-202119194	0.765656	0.589813	0.675493	0.277891	0.26807	0.469684
chr1:202129509-202129527	0.221783	0.160141	0.192741	0.148597	0.141371	0.233352
chr1:202132568-202132586	0.82766	0.727054	0.952591	0.311149	0.367378	0.324862
chr1:202135333-202135351	0.999356	0.998652	0.999305	0.999566	0.999413	0.999865
chr1:202143927-202143945	0.98855	0.983149	0.981999	0.771381	0.710922	0.626267
chr1:202155620-202155638	0.645831	0.393174	0.452822	0.13888	0.0983979	0.151868
chr1:202159358-202159376	0.410476	0.379828	0.468962	0.485398	0.691902	0.614707
chr1:202162983-202163001	0.595129	0.619361	0.710245	0.990662	0.975469	0.985696
chr1:202164598-202164616	0.225817	0.263754	0.388425	0.347551	0.487384	0.310454
chr1:202165648-202165666	0.855028	0.692027	0.854138	0.218626	0.0544888	0.169759
chr1:202167767-202167785	0.874251	0.884142	0.677201	0.956266	0.936747	0.932717
chr1:202184850-202184868	0.943348	0.942218	0.91177	0.987992	0.994324	0.987678
chr1:202189070-202189088	0.995786	0.995118	0.99804	0.999314	0.998395	0.998901
chr1:202189075-202189093	0.996486	0.996254	0.99884	0.999407	0.998731	0.999441
chr1:202189095-202189113	0.99642	0.996541	0.999473	0.999178	0.998379	0.999855
chr1:202192999-202193017	0.996197	0.997068	0.994626	0.998471	0.985536	0.999542
chr1:2022135-2022153	0.844394	0.54927	0.662775	0.468777	0.385598	0.474259
chr1:202236056-202236074	0.502137	0.457327	0.808307	0.350153	0.300144	0.6837
chr1:202236556-202236574	0.983127	0.900942	0.995378	0.992227	0.939373	0.997546
chr1:202315759-202315777	0.988987	0.987685	0.994369	0.995711	0.995964	0.995022
chr1:202315769-202315787	0.986405	0.982473	0.992609	0.994354	0.994857	0.99369
chr1:202625578-202625596	0.757442	0.836129	0.849171	0.900231	0.907096	0.871747
chr1:202710264-202710282	0.10622	0.0324083	0.0326745	0.332103	0.0923356	0.409455
chr1:202710560-202710578	0.297738	0.280605	0.469309	0.93371	0.793763	0.945771
chr1:202719752-202719770	0.939705	0.959304	0.981639	0.999259	0.998693	0.999681
chr1:202796135-202796153	0.313875	0.524726	0.381686	0.142291	0.0598242	0.158689
chr1:202811978-202811996	0.328553	0.212425	0.217424	0.473113	0.235039	0.494967
chr1:202836426-202836444	0.0686632	0.0517866	0.100268	0.223904	0.057484	0.32631
chr1:202836704-202836722	0.624205	0.548275	0.68884	0.985451	0.670183	0.986003
chr1:202836838-202836856	0.98142	0.950006	0.98671	0.995484	0.976548	0.999627
chr1:202852443-202852461	0.944001	0.910228	0.976853	0.996016	0.989978	0.999056
chr1:202852453-202852471	0.938147	0.929896	0.977425	0.996385	0.990945	0.999195
chr1:202861556-202861574	0.89699	0.880094	0.934561	0.87792	0.880551	0.944584
chr1:202926847-202926865	0.437278	0.343086	0.613059	0.0282514	0.0543397	0.249717
chr1:202926870-202926888	0.686212	0.582913	0.742214	0.0994091	0.116868	0.525948
chr1:202969143-202969161	0.968395	0.95155	0.937949	0.415477	0.343665	0.544998
chr1:203007517-203007535	0.177484	0.103509	0.166118	0.0327235	0.0735707	0.503092
chr1:203026758-203026776	0.646068	0.580798	0.620537	0.381612	0.671134	0.655974
chr1:203039496-203039514	0.937081	0.927542	0.977373	0.999756	0.996972	0.999937
chr1:203040303-203040321	0.913197	0.919214	0.934032	0.908377	0.93902	0.852558
chr1:203084686-203084704	0.992647	0.9687	0.993565	0.973596	0.912122	0.981434
chr1:203117985-203118003	0.368815	0.190667	0.218735	0.780129	0.913366	0.868143
chr1:203127672-203127690	0.600927	0.427083	0.492928	0.248219	0.262325	0.351213
chr1:203128383-203128401	0.960837	0.890721	0.98157	0.523039	0.252963	0.450807
chr1:203172366-203172384	0.969853	0.972274	0.983134	0.992046	0.990665	0.995248
chr1:203185133-203185151	0.992469	0.955309	0.994823	0.986253	0.975901	0.981555
chr1:203216357-203216375	0.97972	0.974232	0.982187	0.995948	0.997882	0.998627
chr1:203269225-203269243	0.99118	0.988947	0.993623	0.996634	0.994565	0.9992
chr1:203273237-203273255	0.984171	0.980449	0.989247	0.997676	0.995054	0.998704
chr1:203290589-203290607	0.65836	0.674299	0.310669	0.932494	0.942086	0.932896
chr1:203305402-203305420	0.949122	0.901444	0.973417	0.92648	0.842419	0.893976
chr1:203305725-203305743	0.887242	0.841262	0.787007	0.253499	0.185399	0.129644
chr1:203305751-203305769	0.753476	0.710168	0.626993	0.239806	0.155777	0.144168
chr1:203305771-203305789	0.563638	0.530183	0.56185	0.264211	0.211854	0.223975
chr1:203306753-203306771	0.146124	0.191528	0.0889634	0.122372	0.105662	0.028683
chr1:203307170-203307188	0.358862	0.42613	0.167688	0.564837	0.371076	0.523524
chr1:203307326-203307344	0.0996206	0.113201	0.0609789	0.466405	0.446526	0.441599
chr1:203327680-203327698	0.391627	0.293524	0.492059	0.167043	0.257387	0.587945
chr1:203327922-203327940	0.286827	0.169407	0.431226	0.198159	0.345163	0.321714
chr1:203364680-203364698	0.52617	0.540133	0.515614	0.865627	0.851187	0.925995
chr1:20343299-20343317	0.485903	0.307453	0.406467	0.375383	0.171922	0.486794
chr1:20343426-20343444	0.324839	0.184651	0.383268	0.454499	0.365764	0.679425
chr1:203487051-203487069	0.462478	0.427347	0.452464	0.557337	0.340496	0.601871
chr1:203487508-203487526	0.875829	0.848368	0.854054	0.666354	0.492317	0.904975
chr1:203487795-203487813	0.966518	0.982943	0.992244	0.998087	0.993326	0.999183
chr1:203487911-203487929	0.908873	0.899656	0.982929	0.98916	0.859847	0.994015
chr1:203488171-203488189	0.628937	0.63277	0.492646	0.919374	0.886148	0.989152
chr1:203504847-203504865	0.905256	0.868568	0.922752	0.950389	0.967699	0.965824
chr1:203507554-203507572	0.766401	0.807851	0.576921	0.871751	0.724513	0.775954
chr1:203508679-203508697	0.869934	0.687195	0.865836	0.669119	0.581924	0.580885
chr1:203514342-203514360	0.865264	0.852583	0.90783	0.507911	0.851448	0.515674
chr1:203593784-203593802	0.545017	0.570158	0.556489	0.288495	0.292435	0.280573
chr1:203593804-203593822	0.672426	0.592166	0.667814	0.253399	0.218509	0.286443
chr1:203628434-203628452	0.268359	0.145727	0.675828	0.194376	0.111856	0.0693606
chr1:203861430-203861448	0.993586	0.99833	0.997358	0.999997	0.99946	0.999998
chr1:204004115-204004133	0.701339	0.631154	0.77183	0.843415	0.867028	0.909352
chr1:204072594-204072612	0.162056	0.149747	0.251743	0.0718493	0.100605	0.621323
chr1:204072953-204072971	0.336559	0.263064	0.486016	0.454103	0.454871	0.96256
chr1:204076383-204076401	0.739829	0.61377	0.830824	0.617948	0.605364	0.609507
chr1:204079676-204079694	0.597587	0.499815	0.503753	0.926878	0.920533	0.894793
chr1:204080533-204080551	0.999861	0.996938	0.999943	0.981249	0.984197	0.984014
chr1:204084498-204084516	0.653764	0.237292	0.628782	0.560981	0.552742	0.713018
chr1:204116639-204116657	0.552368	0.353122	0.586976	0.349391	0.26292	0.317274
chr1:204123147-204123165	0.258799	0.304115	0.320718	0.286733	0.178552	0.183973
chr1:204123168-204123186	0.208302	0.179024	0.317448	0.472771	0.413227	0.553994
chr1:204123391-204123409	0.34769	0.078118	0.281866	0.629551	0.389646	0.495649
chr1:204123539-204123557	0.973216	0.97171	0.951703	0.967209	0.97693	0.915549
chr1:204126418-204126436	0.141028	0.0870808	0.30404	0.301026	0.398461	0.20051
chr1:204129188-204129206	0.987907	0.989659	0.995235	0.999988	0.999172	0.999999
chr1:204131520-204131538	0.044633	0.013253	0.018377	0.163249	0.118931	0.0878303
chr1:204131749-204131767	0.474296	0.277145	0.339935	0.190484	0.169224	0.04227
chr1:204134062-204134080	0.473506	0.372632	0.422843	0.1836	0.172751	0.130851
chr1:204151729-204151747	0.255053	0.155042	0.25985	0.231665	0.0311669	0.0755198
chr1:204151829-204151847	0.795068	0.737253	0.927462	0.796202	0.723768	0.951821
chr1:204152586-204152604	0.560668	0.362667	0.433108	0.34125	0.315935	0.535886
chr1:204162528-204162546	0.24886	0.0681246	0.408476	0.755736	0.860168	0.902727
chr1:204162664-204162682	0.99568	0.989759	0.998188	0.994112	0.989321	0.99654
chr1:204213770-204213788	0.26605	0.0401795	0.412717	0.786741	0.684902	0.882713
chr1:204214253-204214271	0.313229	0.0571518	0.170218	0.4064	0.259228	0.543118
chr1:20430574-20430592	0.986821	0.991588	0.996578	0.994207	0.987243	0.99406
chr1:204346008-204346026	0.422081	0.221346	0.427007	0.3992	0.433021	0.563278
chr1:204346135-204346153	0.932407	0.988074	0.974034	0.647057	0.613912	0.564605
chr1:204346145-204346163	0.972263	0.994946	0.9873	0.498828	0.481387	0.394632
chr1:2043539-2043557	0.586884	0.630583	0.878849	0.548648	0.461166	0.294211
chr1:2043695-2043713	0.661512	0.606638	0.547855	0.626807	0.714855	0.730713
chr1:2043698-2043716	0.65755	0.583278	0.535531	0.641804	0.729313	0.744298
chr1:2043727-2043745	0.52238	0.315268	0.358415	0.635251	0.706745	0.638439
chr1:204431497-204431515	0.970072	0.965086	0.978617	0.996506	0.988884	0.998238
chr1:204450467-204450485	0.505691	0.332452	0.404597	0.2305	0.121281	0.280667
chr1:204450871-204450889	0.595175	0.329568	0.314664	0.152387	0.111426	0.111198
chr1:204495014-204495032	0.252158	0.250965	0.178004	0.223222	0.138656	0.234223
chr1:2045130-2045148	0.474815	0.528976	0.662094	0.855366	0.800981	0.806199
chr1:204513568-204513586	0.414938	0.409104	0.508156	0.960695	0.937458	0.996166
chr1:204518705-204518723	0.876353	0.916119	0.838574	0.932461	0.9708	0.992034
chr1:204565998-204566016	0.800606	0.796287	0.904861	0.914955	0.93686	0.974072
chr1:204637415-204637433	0.54372	0.523869	0.713776	0.581247	0.430481	0.753011
chr1:2046617-2046635	0.805978	0.87436	0.872677	0.929943	0.950175	0.974417
chr1:2046668-2046686	0.847386	0.890142	0.876018	0.870242	0.898613	0.94824
chr1:204684499-204684517	0.561247	0.579858	0.296566	0.0742497	0.167198	0.172311
chr1:204684903-204684921	0.340399	0.379903	0.29211	0.471364	0.489433	0.469052
chr1:204685320-204685338	0.0503948	0.0498908	0.115656	0.452545	0.374569	0.26793
chr1:204712280-204712298	0.619046	0.402095	0.501737	0.337945	0.305656	0.32501
chr1:204746900-204746918	0.909868	0.831936	0.965544	0.704406	0.447272	0.693122
chr1:2047509-2047527	0.863794	0.702747	0.936392	0.131338	0.256616	0.167581
chr1:204752099-204752117	0.976014	0.933378	0.951244	0.699486	0.427839	0.751134
chr1:204763973-204763991	0.997911	0.994179	0.998604	0.998179	0.996044	0.998948
chr1:204763997-204764015	0.99123	0.964203	0.995204	0.99605	0.983796	0.996922
chr1:204807098-204807116	0.989386	0.97793	0.992755	0.998082	0.991672	0.997744
chr1:204807314-204807332	0.727876	0.688451	0.800128	0.963153	0.940294	0.990619
chr1:204807359-204807377	0.983335	0.981918	0.979093	0.993327	0.98026	0.999231
chr1:204807408-204807426	0.914566	0.898584	0.929608	0.944613	0.842375	0.986246
chr1:20484159-20484177	0.137706	0.0799709	0.0485594	0.778677	0.816169	0.808896
chr1:20484211-20484229	0.139625	0.230788	0.0376892	0.452479	0.425859	0.430924
chr1:20486781-20486799	0.702207	0.696008	0.874909	0.872319	0.810191	0.959927
chr1:20486784-20486802	0.671487	0.653751	0.854693	0.86813	0.794825	0.957607
chr1:20486801-20486819	0.524481	0.459541	0.711349	0.675932	0.650024	0.812886
chr1:20487115-20487133	0.84797	0.679545	0.576835	0.20342	0.112795	0.200406
chr1:20487177-20487195	0.812032	0.894358	0.753364	0.306439	0.182315	0.331648
chr1:20493945-20493963	0.989178	0.978301	0.989858	0.989602	0.992718	0.994599
chr1:2049441-2049459	0.686848	0.596121	0.630165	0.140704	0.1589	0.331031
chr1:204989478-204989496	0.97938	0.984665	0.989189	0.960107	0.98025	0.969062
chr1:205061734-205061752	0.823102	0.632654	0.78063	0.964803	0.969494	0.984523
chr1:20507735-20507753	0.392047	0.475444	0.288482	0.117146	0.156931	0.31113
chr1:205122330-205122348	0.976407	0.979673	0.976632	0.966814	0.978241	0.989956
chr1:20522499-20522517	0.965285	0.946651	0.966529	0.953102	0.974662	0.969493
chr1:205227764-205227782	0.652145	0.523843	0.566536	0.70657	0.776381	0.81961
chr1:205273632-205273650	0.987869	0.986189	0.996047	0.986244	0.981527	0.991822
chr1:205273791-205273809	0.337382	0.250022	0.563443	0.233982	0.112898	0.583202
chr1:205273840-205273858	0.0832177	0.0620777	0.187308	0.182847	0.0700897	0.287469
chr1:205284821-205284839	0.994181	0.971069	0.998144	0.917451	0.86527	0.915316
chr1:205301560-205301578	0.798276	0.611721	0.73165	0.841283	0.805698	0.76901
chr1:205317551-205317569	0.303357	0.119381	0.4418	0.589845	0.442563	0.830121
chr1:205321371-205321389	0.443766	0.43121	0.502311	0.137036	0.104889	0.282262
chr1:205335759-205335777	0.990033	0.985397	0.996243	0.994622	0.992731	0.995111
chr1:205343519-205343537	0.625878	0.592371	0.5851	0.622433	0.450389	0.683865
chr1:205343887-205343905	0.739564	0.72415	0.718349	0.682311	0.61744	0.744626
chr1:205343907-205343925	0.620326	0.544533	0.751561	0.742956	0.65295	0.807934
chr1:205352517-205352535	0.939052	0.903484	0.98211	0.813031	0.890436	0.820572
chr1:205352574-205352592	0.984855	0.98233	0.979872	0.407482	0.284349	0.504477
chr1:2053639-2053657	0.784326	0.669103	0.920965	0.385604	0.195621	0.463777
chr1:205440654-205440672	0.415962	0.310318	0.410166	0.698003	0.772159	0.643949
chr1:205440857-205440875	0.434258	0.240969	0.576837	0.351622	0.296762	0.391884
chr1:205447694-205447712	0.973075	0.937008	0.995704	0.708365	0.709957	0.765628
chr1:205448211-205448229	0.801932	0.884328	0.910065	0.195076	0.125218	0.0611425
chr1:205448221-205448239	0.732376	0.761534	0.844046	0.177907	0.0964493	0.0530262
chr1:205449998-205450016	0.941706	0.891226	0.926577	0.715611	0.668975	0.838033
chr1:205456915-205456933	0.0660691	0.0203009	0.0892692	0.278876	0.0892395	0.239452
chr1:205485586-205485604	0.973149	0.967333	0.987916	0.643727	0.3447	0.883163
chr1:205485655-205485673	0.993502	0.984653	0.996605	0.981262	0.978982	0.993305
chr1:205488281-205488299	0.866545	0.861634	0.932759	0.984349	0.968619	0.968875
chr1:205505316-205505334	0.250832	0.173124	0.46497	0.290208	0.199697	0.137912
chr1:205505655-205505673	0.851265	0.587397	0.764684	0.413588	0.334269	0.465623
chr1:205521942-205521960	0.57301	0.286141	0.43392	0.422346	0.578128	0.504157
chr1:205524453-205524471	0.978916	0.982769	0.990649	0.998772	0.995803	0.999461
chr1:205529024-205529042	0.451573	0.214633	0.478812	0.562673	0.737348	0.843328
chr1:205529122-205529140	0.987447	0.982645	0.996093	0.999009	0.997251	0.999663
chr1:205529187-205529205	0.835277	0.742129	0.945448	0.958214	0.939651	0.979912
chr1:205529483-205529501	0.69846	0.65874	0.645525	0.419102	0.556149	0.443775
chr1:205569084-205569102	0.379778	0.287875	0.38619	0.214365	0.250697	0.37401
chr1:205569234-205569252	0.719711	0.696673	0.921086	0.195931	0.0961711	0.1667
chr1:205591990-205592008	0.995979	0.989541	0.997513	0.991446	0.991784	0.989021
chr1:205592043-205592061	0.982976	0.973572	0.986386	0.958837	0.961017	0.968485
chr1:205632097-205632115	0.92356	0.790794	0.947072	0.970986	0.742954	0.98962
chr1:205659089-205659107	0.508463	0.273248	0.518831	0.919299	0.915543	0.911994
chr1:205661815-205661833	0.851087	0.798806	0.821874	0.548887	0.451043	0.61026
chr1:205661842-205661860	0.964866	0.960703	0.967906	0.63067	0.458695	0.677708
chr1:205679900-205679918	0.897041	0.884246	0.884133	0.609263	0.409547	0.440402
chr1:205749618-205749636	0.943149	0.846965	0.964318	0.996884	0.996774	0.999927
chr1:205750414-205750432	0.590852	0.542669	0.87432	0.926328	0.89616	0.976094
chr1:20575413-20575431	0.968134	0.956871	0.981628	0.989684	0.99268	0.998209
chr1:205813024-205813042	0.495717	0.424161	0.291911	0.252155	0.166818	0.597288
chr1:205849842-205849860	0.0832397	0.0322764	0.231811	0.152033	0.045487	0.261601
chr1:20588824-20588842	0.986148	0.981131	0.965865	0.923815	0.873552	0.973922
chr1:205919144-205919162	0.983971	0.977093	0.994802	0.989556	0.980416	0.98859
chr1:205977549-205977567	0.970951	0.959357	0.916834	0.988816	0.987943	0.991683
chr1:206106740-206106758	0.92346	0.859204	0.927371	0.98964	0.983328	0.997439
chr1:206116392-206116410	0.258882	0.148005	0.229634	0.165584	0.0908825	0.106723
chr1:206203408-206203426	0.0938319	0.0577617	0.103582	0.000868331	0.0251189	0.0499014
chr1:20633367-20633385	0.938286	0.95779	0.770522	0.930298	0.970306	0.974843
chr1:20633481-20633499	0.212809	0.208953	0.417531	0.0766132	0.17444	0.35875
chr1:206461934-206461952	0.758661	0.668068	0.819927	0.889131	0.925185	0.947949
chr1:206462012-206462030	0.988773	0.991873	0.991352	0.988244	0.989136	0.996749
chr1:206490251-206490269	0.909059	0.909963	0.943524	0.99774	0.991764	0.999509
chr1:206508549-206508567	0.553942	0.415141	0.536824	0.104089	0.0842007	0.117466
chr1:206508630-206508648	0.391951	0.28389	0.416586	0.267338	0.339706	0.229293
chr1:20661305-20661323	0.401213	0.228622	0.460354	0.470129	0.343672	0.823105
chr1:20661679-20661697	0.964597	0.899669	0.95068	0.942706	0.90095	0.99859
chr1:206634434-206634452	0.953369	0.963689	0.960501	0.97594	0.956414	0.962992
chr1:206634454-206634472	0.975783	0.980417	0.980703	0.991668	0.990515	0.989998
chr1:206658621-206658639	0.959542	0.932717	0.950214	0.989738	0.984521	0.985889
chr1:206658642-206658660	0.971717	0.966203	0.971374	0.995113	0.992853	0.993517
chr1:206664344-206664362	0.981298	0.956642	0.989382	0.998131	0.998819	0.998843
chr1:206684996-206685014	0.386407	0.222034	0.554307	0.465475	0.276841	0.543884
chr1:206686119-206686137	0.633	0.5278	0.7477	0.870796	0.771804	0.888148
chr1:206686243-206686261	0.791124	0.441162	0.633118	0.712212	0.682673	0.823876
chr1:206726451-206726469	0.965599	0.985618	0.990834	0.994485	0.995817	0.998167
chr1:206909593-206909611	0.445955	0.390549	0.461116	0.450024	0.455277	0.754127
chr1:206935665-206935683	0.970513	0.970288	0.974813	0.720287	0.780928	0.88624
chr1:20696491-20696509	0.145643	0.111519	0.386252	0.342452	0.176351	0.502776
chr1:20696561-20696579	0.89736	0.813249	0.949018	0.930715	0.894752	0.871794
chr1:20696592-20696610	0.955596	0.91328	0.966621	0.888329	0.775131	0.839996
chr1:20696595-20696613	0.954808	0.908172	0.962938	0.871869	0.739374	0.816667
chr1:20696624-20696642	0.926975	0.87082	0.914813	0.610214	0.426329	0.524605
chr1:207032640-207032658	0.480945	0.339121	0.508235	0.536739	0.280475	0.48736
chr1:207053279-207053297	0.966472	0.875355	0.967241	0.999694	0.995375	0.999992
chr1:20722530-20722548	0.992776	0.968024	0.996599	0.573541	0.418022	0.762872
chr1:20723621-20723639	0.569524	0.31917	0.45834	0.231838	0.318621	0.41982
chr1:20728117-20728135	0.918253	0.805824	0.877256	0.819543	0.620485	0.825993
chr1:207321177-207321195	0.210122	0.0616473	0.262231	0.619582	0.42001	0.830793
chr1:20732341-20732359	0.96544	0.940183	0.948522	0.893807	0.69942	0.959199
chr1:20732415-20732433	0.82095	0.746402	0.904803	0.644465	0.463954	0.844789
chr1:207748291-207748309	0.953305	0.879494	0.931902	0.462831	0.345085	0.64484
chr1:207822817-207822835	0.467929	0.437873	0.375584	0.868377	0.871894	0.780992
chr1:20786375-20786393	0.285247	0.153372	0.195527	0.894091	0.782018	0.961003
chr1:207869019-207869037	0.421785	0.269455	0.255947	0.479326	0.274829	0.654527
chr1:207869197-207869215	0.903374	0.807572	0.831134	0.942253	0.912159	0.900553
chr1:207885238-207885256	0.96399	0.967389	0.970563	0.99426	0.993271	0.995404
chr1:207963688-207963706	0.900134	0.859086	0.82477	0.980896	0.970743	0.987842
chr1:207963768-207963786	0.676546	0.65111	0.714144	0.895276	0.772234	0.940185
chr1:207993670-207993688	0.991978	0.985816	0.98474	0.965668	0.951518	0.979583
chr1:207997948-207997966	0.981794	0.965002	0.984678	0.993858	0.988592	0.994816
chr1:208132356-208132374	0.996702	0.986816	0.999341	0.997101	0.994946	0.998774
chr1:208181521-208181539	0.821244	0.756762	0.512736	0.181019	0.502218	0.0484599
chr1:208245386-208245404	0.66486	0.78703	0.734143	0.996886	0.994465	0.997263
chr1:208245396-208245414	0.537631	0.673842	0.633841	0.996086	0.993209	0.996791
chr1:208652486-208652504	0.608758	0.644201	0.515402	0.971459	0.943608	0.987145
chr1:209190796-209190814	0.993536	0.994805	0.997393	0.989857	0.994945	0.997551
chr1:209354471-209354489	0.979526	0.963836	0.977277	0.984514	0.991663	0.993738
chr1:209566224-209566242	0.99332	0.995908	0.998027	0.995789	0.996381	0.997799
chr1:209576894-209576912	0.996736	0.998158	0.998419	0.980997	0.990397	0.991075
chr1:209576987-209577005	0.679805	0.449835	0.691519	0.350233	0.228891	0.415787
chr1:209627626-209627644	0.306908	0.118276	0.275006	0.280081	0.266502	0.380222
chr1:209688999-209689017	0.635815	0.606945	0.800713	0.639682	0.701438	0.679665
chr1:209747762-209747780	0.936195	0.954291	0.971757	0.998145	0.997387	0.998382
chr1:209748003-209748021	0.488978	0.522502	0.761769	0.618004	0.671218	0.862005
chr1:209888859-209888877	0.391086	0.185622	0.558353	0.320277	0.154805	0.552862
chr1:209888903-209888921	0.820947	0.701214	0.753982	0.168654	0.0531838	0.371244
chr1:210251283-210251301	0.445661	0.55892	0.826051	0.826439	0.800298	0.936114
chr1:210251743-210251761	0.781837	0.784586	0.820172	0.487302	0.444717	0.646458
chr1:210253104-210253122	0.306646	0.132535	0.175568	0.329902	0.290906	0.315674
chr1:210253227-210253245	0.738736	0.746469	0.541709	0.64148	0.51011	0.729817
chr1:210292409-210292427	0.774884	0.537541	0.46866	0.553337	0.70456	0.635231
chr1:210292664-210292682	0.901344	0.79383	0.974755	0.645872	0.65524	0.303834
chr1:210311253-210311271	0.993969	0.990221	0.994573	0.770984	0.733279	0.7517
chr1:210311335-210311353	0.985364	0.979004	0.994853	0.784789	0.754806	0.862518
chr1:210328800-210328818	0.659821	0.463555	0.727157	0.987356	0.962568	0.978268
chr1:210374538-210374556	0.962446	0.964099	0.975619	0.982236	0.861569	0.998599
chr1:2104754-2104772	0.771588	0.634058	0.633426	0.323227	0.351846	0.293846
chr1:211134059-211134077	0.308742	0.255389	0.451645	0.493659	0.260844	0.662735
chr1:211134062-211134080	0.304843	0.261438	0.46821	0.512673	0.280556	0.704304
chr1:211134155-211134173	0.889399	0.916266	0.96856	0.926908	0.818586	0.983067
chr1:211134199-211134217	0.968782	0.953947	0.993683	0.989495	0.979999	0.995869
chr1:211134310-211134328	0.89663	0.734256	0.934094	0.994952	0.968337	0.995364
chr1:211240525-211240543	0.393997	0.358953	0.545118	0.396913	0.375781	0.351735
chr1:211240821-211240839	0.772829	0.796982	0.881779	0.552722	0.607203	0.690183
chr1:211259047-211259065	0.402645	0.450742	0.698785	0.681451	0.463397	0.946657
chr1:211259629-211259647	0.293251	0.588829	0.222264	0.544372	0.855311	0.824271
chr1:211260383-211260401	0.528561	0.428154	0.574148	0.576542	0.423372	0.573445
chr1:211260606-211260624	0.246466	0.217295	0.367652	0.944668	0.917412	0.985335
chr1:211514131-211514149	0.994666	0.988994	0.997308	0.840813	0.915491	0.962728
chr1:211515431-211515449	0.73819	0.791279	0.8545	0.852498	0.818791	0.913549
chr1:211515588-211515606	0.991295	0.99063	0.999359	0.999068	0.994966	0.999574
chr1:211515610-211515628	0.983533	0.966348	0.997574	0.997594	0.976858	0.998557
chr1:211527984-211528002	0.948442	0.942522	0.972326	0.48956	0.381791	0.28805
chr1:211529616-211529634	0.8877	0.694679	0.936343	0.662656	0.436637	0.385415
chr1:211532068-211532086	0.469645	0.394846	0.303353	0.685176	0.452758	0.709852
chr1:211538418-211538436	0.579069	0.364651	0.785134	0.208778	0.296035	0.284737
chr1:211577892-211577910	0.761366	0.730597	0.857641	0.75854	0.613698	0.878885
chr1:211578808-211578826	0.334423	0.30043	0.358966	0.837679	0.900465	0.962795
chr1:211578992-211579010	0.337349	0.085773	0.320961	0.274333	0.201523	0.843718
chr1:211579621-211579639	0.125628	0.0850746	0.189141	0.225359	0.593343	0.60916
chr1:211633678-211633696	0.972938	0.961413	0.975038	0.961693	0.887232	0.974011
chr1:211655362-211655380	0.989004	0.99276	0.995788	0.999383	0.997058	0.999848
chr1:211656906-211656924	0.968234	0.908794	0.989097	0.954957	0.963697	0.972252
chr1:211656969-211656987	0.856235	0.849204	0.947328	0.228141	0.122849	0.705112
chr1:211680877-211680895	0.995604	0.995242	0.995444	0.989834	0.993202	0.993565
chr1:211698654-211698672	0.971319	0.973192	0.988385	0.99966	0.998166	0.999899
chr1:21176849-21176867	0.775615	0.567078	0.85837	0.857294	0.757105	0.872662
chr1:21177310-21177328	0.361713	0.314363	0.620706	0.0822163	0.130236	0.189125
chr1:211830645-211830663	0.613823	0.35861	0.53083	0.76917	0.60042	0.725978
chr1:211830805-211830823	0.775001	0.763029	0.772463	0.995879	0.990034	0.999465
chr1:211889799-211889817	0.0718991	0.178038	0.137127	0.445508	0.0785417	0.688394
chr1:211889843-211889861	0.38869	0.240351	0.378786	0.541044	0.165637	0.802662
chr1:21195295-21195313	0.95849	0.910007	0.991414	0.899512	0.844945	0.947719
chr1:21195298-21195316	0.965111	0.925044	0.992714	0.911594	0.875525	0.95139
chr1:21195328-21195346	0.979481	0.978182	0.993079	0.962007	0.985617	0.977889
chr1:212035063-212035081	0.928983	0.899883	0.954647	0.465875	0.493458	0.858315
chr1:212035257-212035275	0.69405	0.666175	0.890962	0.948223	0.824449	0.995858
chr1:212035277-212035295	0.433088	0.380751	0.719924	0.86018	0.516496	0.987773
chr1:212132238-212132256	0.126479	0.338734	0.380386	0.228017	0.166105	0.266728
chr1:21217038-21217056	0.738955	0.930861	0.860221	0.991243	0.989175	0.996428
chr1:21218044-21218062	0.748338	0.683807	0.800266	0.992339	0.991239	0.995935
chr1:21218056-21218074	0.880289	0.825691	0.916709	0.99754	0.997267	0.998869
chr1:21218076-21218094	0.969073	0.94864	0.985445	0.998009	0.997289	0.999187
chr1:212285036-212285054	0.410643	0.485101	0.615352	0.115051	0.0934238	0.679215
chr1:212285194-212285212	0.992983	0.984988	0.997753	0.999917	0.97525	0.999997
chr1:212368148-212368166	0.970467	0.985769	0.982536	0.999455	0.998762	0.999651
chr1:212456033-212456051	0.987588	0.992138	0.989889	0.988937	0.99214	0.996638
chr1:212468074-212468092	0.558519	0.344494	0.519958	0.0656332	0.0291112	0.098514
chr1:212477320-212477338	0.995944	0.994144	0.997253	0.979769	0.97318	0.99169
chr1:212477330-212477348	0.994787	0.991734	0.995811	0.970569	0.946757	0.984812
chr1:212483317-212483335	0.114916	0.166576	0.154613	0.847908	0.861051	0.655579
chr1:212514220-212514238	0.279454	0.143359	0.0953726	0.828782	0.819043	0.850107
chr1:212559301-212559319	0.20297	0.0667077	0.331056	0.766229	0.641591	0.726921
chr1:212608797-212608815	0.19141	0.209252	0.380231	0.256565	0.478249	0.968997
chr1:212609488-212609506	0.806792	0.497354	0.860687	0.136212	0.0530991	0.114654
chr1:212665249-212665267	0.455496	0.484393	0.819315	0.271089	0.123355	0.31333
chr1:212665403-212665421	0.995414	0.986826	0.995686	0.99959	0.998806	0.999784
chr1:21269858-21269876	0.249392	0.251337	0.489155	0.772148	0.526573	0.6423
chr1:212699322-212699340	0.730852	0.678948	0.594899	0.35875	0.294288	0.495976
chr1:212699419-212699437	0.718286	0.776605	0.780231	0.402181	0.374179	0.416917
chr1:21270346-21270364	0.982914	0.983564	0.995657	0.982108	0.959901	0.9798
chr1:21270422-21270440	0.743227	0.592313	0.742397	0.517995	0.509226	0.682869
chr1:212857833-212857851	0.204124	0.0984782	0.38626	0.197358	0.155508	0.57117
chr1:212858954-212858972	0.187155	0.0648453	0.258383	0.363506	0.204975	0.171546
chr1:212958286-212958304	0.550999	0.490157	0.831824	0.264345	0.564008	0.385925
chr1:21302851-21302869	0.790061	0.60829	0.732874	0.320302	0.158094	0.226802
[truncated: 33,691 more rows]
